# Supplementary material for: The growth hormone receptor interacts with transcriptional regulator HMGN1 upon GH-induced nuclear translocation
Source: J Cell Commun Signal. 2023 Apr 12;17(3):925–37. doi: 10.1007/s12079-023-00741-2 (PMC10409943; doi:10.1007/s12079-023-00741-2)
Supplement: Supplementary file 1 — Supplementary file1 (XLSX 310 KB) [file 12079_2023_741_MOESM1_ESM.xlsx]

## Sheet: Title, authors
Supplementary Tables 1-15
The growth hormone receptor interacts with transcriptional regulator HMGN1 upon GH-induced nuclear translocation in RL95-2 cells
Lekha Jain1, Mark H. Vickers1, Bincy Jacob2, Martin J. Middleditch2, Daria A. Chudakova3, Austen R. D. Ganley3, Justin M. O’Sullivan1*, and Jo K Perry1*
1 Liggins Institute, University of Auckland, New Zealand, 2 Faculty of Science, University of Auckland, New Zealand, 3 School of Biological Sciences, University of Auckland
*Co-corresponding authors:
Associate Professor Jo. K. Perry, PhD
Email: j.perry@auckland.ac.nz
Professor Justin M. O’Sullivan, PhD
Email: justin.osullivan@auckland.ac.nz
The Liggins Institute, University of Auckland
85 Park Rd, Private Bag 92019 Auckland 1142, New Zealand
Tel: +64(9) 9237873; Fax: +64(9) 3737497

## Sheet: S1
Supplementary Table 1: Mass spectrometry analysis, significantly different proteins between control and GH treated samples (FDR <0.05).
Protein	log2FC	SE	T value	P value	FDR
AK2	5.89861	0.0239687	246.097	1.65e-05	0.00755385
PSMD6	3.69112	0.0188531	195.783	2.61e-05	0.00795669
RCC2	4.8532	0.0364913	132.996	5.65e-05	0.00835061
LAMC1	4.73555	0.038108	124.267	6.48e-05	0.00835061
EIF5A	5.86354	0.0501045	117.026	7.3e-05	0.00835061
HNRNPU	5.48702	0.0530312	103.468	9.34e-05	0.00949527
CAD	3.93525	0.0428867	91.7594	0.000118747	0.00981275
SUMO1	5.75652	0.0653096	88.1419	0.000128692	0.00981275
LASP1	6.72125	0.0945413	71.0932	0.000197795	0.0126456
TMPO	6.13826	0.0875861	70.0826	0.000203538	0.0126456
ACO2	5.11428	0.0760634	67.237	0.000221126	0.0126456
EEF1A1	6.23833	0.101242	61.6179	0.000263278	0.0133833
RCN1	6.55327	0.115133	56.9191	0.00030852	0.0144203
CRIP2	4.87165	0.0936844	52.0007	0.000369608	0.0144203
CALM3	6.26562	0.12658	49.4993	0.000407884	0.0144203
PLIN3	4.83387	0.0978796	49.3859	0.000409758	0.0144203
ATP1A1	1.08573	0.0245682	44.1926	0.000511643	0.0172344
EEF1D	6.1077	0.142805	42.7696	0.000546227	0.0172344
DDX21	4.92021	0.120239	40.9203	0.000596668	0.0176345
MYL6	7.57996	0.187729	40.3771	0.000612816	0.0176345
TES	3.32203	0.0945423	35.138	0.000808945	0.0223953
RPS18	-5.80298	0.167506	-34.6435	0.000832175	0.0223953
ITIH3	-5.53357	0.171508	-32.2642	0.000959252	0.024381
SHTN1	5.34447	0.176357	30.3048	0.0010871	0.0249972
RPN1	5.00338	0.166035	30.1346	0.00109939	0.0249972
PFDN2	6.04945	0.200973	30.1009	0.00110185	0.0249972
FLNA	5.03331	0.16915	29.7565	0.00112746	0.0249972
SLC1A5	5.87774	0.199271	29.4962	0.00114741	0.0249972
HSPA8	-5.54099	0.190698	-29.0563	0.00118236	0.0251594
HMGN1	4.87298	0.175148	27.8221	0.00128938	0.0268132
USP5	3.93546	0.154452	25.4802	0.00153672	0.0312466
EEF1G	-4.34481	0.174242	-24.9355	0.00160442	0.0312723
RPL35	-6.48125	0.261128	24.8202	0.00161933	0.0312723
TCOF1	5.10835	0.20716	24.659	0.00164052	0.0312723
ALB	-5.82688	0.255807	-22.7785	0.00192176	0.0351681
RPS12	-7.0352	0.320966	-21.9188	0.00207498	0.037226
EGFR	5.25307	0.243229	21.5972	0.00213703	0.037226
PFDN6	5.33927	0.248334	21.5004	0.00215626	0.037226
HSPA4	-3.81773	0.185897	-20.5368	0.00236262	0.0400333
PHGDH	2.06844	0.105491	19.6077	0.00259092	0.0431036

## Sheet: S2
Supplementary Table 2: Results of mass spectrometry analysis of differentially expressed proteins which are increased after treatment of RL95-2 cells with GH for 5min
Protein	log2FC	SE	T value	P value	FDR
AK2	5.89861	0.0239687	246.097	1.65e-05	0.00755385
PSMD6	3.69112	0.0188531	195.783	2.61e-05	0.00795669
RCC2	4.8532	0.0364913	132.996	5.65e-05	0.00835061
LAMC1	4.73555	0.038108	124.267	6.48e-05	0.00835061
EIF5A	5.86354	0.0501045	117.026	7.3e-05	0.00835061
HNRNPU	5.48702	0.0530312	103.468	9.34e-05	0.00949527
CAD	3.93525	0.0428867	91.7594	0.000118747	0.00981275
SUMO1	5.75652	0.0653096	88.1419	0.000128692	0.00981275
LASP1	6.72125	0.0945413	71.0932	0.000197795	0.0126456
TMPO	6.13826	0.0875861	70.0826	0.000203538	0.0126456
ACO2	5.11428	0.0760634	67.237	0.000221126	0.0126456
EEF1A1	6.23833	0.101242	61.6179	0.000263278	0.0133833
RCN1	6.55327	0.115133	56.9191	0.00030852	0.0144203
CRIP2	4.87165	0.0936844	52.0007	0.000369608	0.0144203
CALM3	6.26562	0.12658	49.4993	0.000407884	0.0144203
PLIN3	4.83387	0.0978796	49.3859	0.000409758	0.0144203
ATP1A1	1.08573	0.0245682	44.1926	0.000511643	0.0172344
EEF1D	6.1077	0.142805	42.7696	0.000546227	0.0172344
DDX21	4.92021	0.120239	40.9203	0.000596668	0.0176345
MYL6	7.57996	0.187729	40.3771	0.000612816	0.0176345
TES	3.32203	0.0945423	35.138	0.000808945	0.0223953
SHTN1	5.34447	0.176357	30.3048	0.0010871	0.0249972
RPN1	5.00338	0.166035	30.1346	0.00109939	0.0249972
PFDN2	6.04945	0.200973	30.1009	0.00110185	0.0249972
FLNA	5.03331	0.16915	29.7565	0.00112746	0.0249972
SLC1A5	5.87774	0.199271	29.4962	0.00114741	0.0249972
HMGN1	4.87298	0.175148	27.8221	0.00128938	0.0268132
USP5	3.93546	0.154452	25.4802	0.00153672	0.0312466
TCOF1	5.10835	0.20716	24.659	0.00164052	0.0312723
EGFR	5.25307	0.243229	21.5972	0.00213703	0.037226
PFDN6	5.33927	0.248334	21.5004	0.00215626	0.037226
PHGDH	2.06844	0.105491	19.6077	0.00259092	0.0431036

## Sheet: S3
Supplementary Table 3: Results of mass spectrometry analysis of differentially expressed proteins which are exclusively enriched after treatment of RL95-2 cells with GH for 5min
Protein	log2FC	SE	T value	P value	FDR
PSMD6	3.69112	0.0188531	195.783	2.61e-05	0.00795669
LAMC1	4.73555	0.038108	124.267	6.48e-05	0.00835061
SUMO1	5.75652	0.0653096	88.1419	0.000128692	0.00981275
LASP1	6.72125	0.0945413	71.0932	0.000197795	0.0126456
CRIP2	4.87165	0.0936844	52.0007	0.000369608	0.0144203
EEF1D	6.1077	0.142805	42.7696	0.000546227	0.0172344
DDX21	4.92021	0.120239	40.9203	0.000596668	0.0176345
SHTN1	5.34447	0.176357	30.3048	0.0010871	0.0249972
RPN1	5.00338	0.166035	30.1346	0.00109939	0.0249972
PFDN2	6.04945	0.200973	30.1009	0.00110185	0.0249972
SLC1A5	5.87774	0.199271	29.4962	0.00114741	0.0249972
HMGN1	4.87298	0.175148	27.8221	0.00128938	0.0268132
USP5	3.93546	0.154452	25.4802	0.00153672	0.0312466
EGFR	5.25307	0.243229	21.5972	0.00213703	0.037226
PFDN6	5.33927	0.248334	21.5004	0.00215626	0.037226

## Sheet: S4
Supplementary Table 4: Results of mass spectrometry analysis of differentially expressed proteins which are decreased after treatment of RL95-2 cells with GH for 5min
Protein	log2FC	SE	T value	P value	FDR
RPS18	-5.80298	0.167506	-34.6435	0.000832175	0.0223953
ITIH3	-5.53357	0.171508	-32.2642	0.000959252	0.024381
HSPA8	-5.54099	0.190698	-29.0563	0.00118236	0.0251594
EEF1G	-4.34481	0.174242	-24.9355	0.00160442	0.0312723
RPL35	-6.48125	0.261128	24.8202	0.00161933	0.0312723
ALB	-5.82688	0.255807	-22.7785	0.00192176	0.0351681
RPS12	-7.0352	0.320966	-21.9188	0.00207498	0.037226
HSPA4	-3.81773	0.185897	-20.5368	0.00236262	0.0400333

## Sheet: S5
Supplementary Table 5: Pathway analysis in g:Profiler restricted to REACTOME database sorted by adjusted P value
source	term_name	term_id	adjusted_p_value	negative_log10_of_adjusted_p_value	term_size	query_size	intersection_size	effective_domain_size	intersections
REAC	Metabolism of proteins	REAC:R-HSA-392499	4.48139e-13	12.3486	1944	41	17	61498	PSMD6,LAMC1,EIF5A,SUMO1,EEF1A1,RCN1,EEF1D,RPS18,RPN1,PFDN2,HSPA8,USP5,EEF1G,RPL35,ALB,RPS12,PFDN6
REAC	Eukaryotic Translation Elongation	REAC:R-HSA-156842	6.44321e-09	8.1909	94	41	6	61498	EEF1A1,EEF1D,RPS18,EEF1G,RPL35,RPS12
REAC	Axon guidance	REAC:R-HSA-422475	9.49072e-09	8.0227	549	41	9	61498	PSMD6,LAMC1,MYL6,RPS18,SHTN1,HSPA8,RPL35,RPS12,EGFR
REAC	Nervous system development	REAC:R-HSA-9675108	1.12353e-08	7.94942	574	41	9	61498	PSMD6,LAMC1,MYL6,RPS18,SHTN1,HSPA8,RPL35,RPS12,EGFR
REAC	Translation	REAC:R-HSA-72766	6.84009e-08	7.16494	292	41	7	61498	EEF1A1,EEF1D,RPS18,RPN1,EEF1G,RPL35,RPS12
REAC	Post-translational protein modification	REAC:R-HSA-597592	1.3874e-06	5.8578	1414	41	10	61498	PSMD6,LAMC1,EIF5A,SUMO1,EEF1A1,RCN1,RPN1,HSPA8,USP5,ALB
REAC	Cellular responses to stress	REAC:R-HSA-2262752	1.65143e-06	5.78214	751	41	8	61498	PSMD6,EEF1A1,RPS18,HSPA8,RPL35,ALB,RPS12,HSPA4
REAC	Cellular responses to stimuli	REAC:R-HSA-8953897	1.69144e-06	5.77174	765	41	8	61498	PSMD6,EEF1A1,RPS18,HSPA8,RPL35,ALB,RPS12,HSPA4
REAC	Developmental Biology	REAC:R-HSA-1266738	1.78017e-06	5.74954	1116	41	9	61498	PSMD6,LAMC1,MYL6,RPS18,SHTN1,HSPA8,RPL35,RPS12,EGFR
REAC	Infectious disease	REAC:R-HSA-5663205	5.47147e-06	5.2619	916	41	8	61498	PSMD6,SUMO1,ATP1A1,RPS18,RPN1,RPL35,RPS12,EGFR
REAC	Metabolism of RNA	REAC:R-HSA-8953854	9.06977e-06	5.0424	661	41	7	61498	PSMD6,HNRNPU,DDX21,RPS18,HSPA8,RPL35,RPS12
REAC	Chaperone Mediated Autophagy	REAC:R-HSA-9613829	1.24141e-05	4.90608	22	41	3	61498	EEF1A1,PLIN3,HSPA8
REAC	Peptide chain elongation	REAC:R-HSA-156902	1.24141e-05	4.90608	90	41	4	61498	EEF1A1,RPS18,RPL35,RPS12
REAC	Metabolism	REAC:R-HSA-1430728	2.2244e-05	4.65279	2075	41	10	61498	AK2,PSMD6,CAD,ACO2,PLIN3,RPS18,RPL35,ALB,RPS12,PHGDH
REAC	SRP-dependent cotranslational protein targeting to membrane	REAC:R-HSA-1799339	2.68651e-05	4.57081	113	41	4	61498	RPS18,RPN1,RPL35,RPS12
REAC	L1CAM interactions	REAC:R-HSA-373760	3.10933e-05	4.50733	119	41	4	61498	LAMC1,SHTN1,HSPA8,EGFR
REAC	Disease	REAC:R-HSA-1643685	3.25102e-05	4.48798	1694	41	9	61498	PSMD6,SUMO1,ATP1A1,RPS18,RPN1,EEF1G,RPL35,RPS12,EGFR
REAC	Metabolism of amino acids and derivatives	REAC:R-HSA-71291	0.000104857	3.9794	370	41	5	61498	PSMD6,RPS18,RPL35,RPS12,PHGDH
REAC	Regulation of expression of SLITs and ROBOs	REAC:R-HSA-9010553	0.000111633	3.95221	171	41	4	61498	PSMD6,RPS18,RPL35,RPS12
REAC	Major pathway of rRNA processing in the nucleolus and cytosol	REAC:R-HSA-6791226	0.000136	3.86646	182	41	4	61498	DDX21,RPS18,RPL35,RPS12
REAC	Signaling by Rho GTPases, Miro GTPases and RHOBTB3	REAC:R-HSA-9716542	0.000147063	3.8325	717	41	6	61498	RCC2,TMPO,PLIN3,MYL6,FLNA,SLC1A5
REAC	rRNA processing in the nucleus and cytosol	REAC:R-HSA-8868773	0.000153326	3.81438	192	41	4	61498	DDX21,RPS18,RPL35,RPS12
REAC	rRNA processing	REAC:R-HSA-72312	0.000179442	3.74607	202	41	4	61498	DDX21,RPS18,RPL35,RPS12
REAC	Signaling by ROBO receptors	REAC:R-HSA-376176	0.000228244	3.6416	217	41	4	61498	PSMD6,RPS18,RPL35,RPS12
REAC	Lipophagy	REAC:R-HSA-9613354	0.000247841	3.60583	9	41	2	61498	PLIN3,HSPA8
REAC	Cellular response to heat stress	REAC:R-HSA-3371556	0.000429903	3.36663	87	41	3	61498	EEF1A1,HSPA8,HSPA4
REAC	Viral mRNA Translation	REAC:R-HSA-192823	0.00045883	3.33835	90	41	3	61498	RPS18,RPL35,RPS12
REAC	Eukaryotic Translation Termination	REAC:R-HSA-72764	0.000471984	3.32607	94	41	3	61498	RPS18,RPL35,RPS12
REAC	Selenocysteine synthesis	REAC:R-HSA-2408557	0.000471984	3.32607	94	41	3	61498	RPS18,RPL35,RPS12
REAC	Signal Transduction	REAC:R-HSA-162582	0.000471984	3.32607	2523	41	9	61498	PSMD6,RCC2,LAMC1,TMPO,PLIN3,MYL6,FLNA,SLC1A5,EGFR
REAC	Nonsense Mediated Decay (NMD) independent of the Exon Junction Complex (EJC)	REAC:R-HSA-975956	0.000486924	3.31254	96	41	3	61498	RPS18,RPL35,RPS12
REAC	Response of EIF2AK4 (GCN2) to amino acid deficiency	REAC:R-HSA-9633012	0.000549193	3.26027	102	41	3	61498	RPS18,RPL35,RPS12
REAC	Formation of a pool of free 40S subunits	REAC:R-HSA-72689	0.000549193	3.26027	102	41	3	61498	RPS18,RPL35,RPS12
REAC	Post-translational protein phosphorylation	REAC:R-HSA-8957275	0.000615303	3.21091	107	41	3	61498	LAMC1,RCN1,ALB
REAC	L13a-mediated translational silencing of Ceruloplasmin expression	REAC:R-HSA-156827	0.000666666	3.17609	112	41	3	61498	RPS18,RPL35,RPS12
REAC	Protein methylation	REAC:R-HSA-8876725	0.000666666	3.17609	17	41	2	61498	EEF1A1,HSPA8
REAC	GTP hydrolysis and joining of the 60S ribosomal subunit	REAC:R-HSA-72706	0.000666666	3.17609	113	41	3	61498	RPS18,RPL35,RPS12
REAC	Nonsense Mediated Decay (NMD) enhanced by the Exon Junction Complex (EJC)	REAC:R-HSA-975957	0.000684652	3.16453	116	41	3	61498	RPS18,RPL35,RPS12
REAC	Nonsense-Mediated Decay (NMD)	REAC:R-HSA-927802	0.000684652	3.16453	116	41	3	61498	RPS18,RPL35,RPS12
REAC	Selenoamino acid metabolism	REAC:R-HSA-2408522	0.000685214	3.16417	117	41	3	61498	RPS18,RPL35,RPS12
REAC	Eukaryotic Translation Initiation	REAC:R-HSA-72613	0.000704381	3.15219	120	41	3	61498	RPS18,RPL35,RPS12
REAC	Cap-dependent Translation Initiation	REAC:R-HSA-72737	0.000704381	3.15219	120	41	3	61498	RPS18,RPL35,RPS12
REAC	Regulation of Insulin-like Growth Factor (IGF) transport and uptake by Insulin-like Growth Factor Binding Proteins (IGFBPs)	REAC:R-HSA-381426	0.000758746	3.1199	124	41	3	61498	LAMC1,RCN1,ALB
REAC	Platelet degranulation	REAC:R-HSA-114608	0.000759776	3.11931	125	41	3	61498	ITIH3,FLNA,ALB
REAC	RHO GTPases activate PAKs	REAC:R-HSA-5627123	0.000813023	3.0899	21	41	2	61498	MYL6,FLNA
REAC	Response to elevated platelet cytosolic Ca2+	REAC:R-HSA-76005	0.000817151	3.0877	130	41	3	61498	ITIH3,FLNA,ALB
REAC	Influenza Viral RNA Transcription and Replication	REAC:R-HSA-168273	0.000856072	3.06749	133	41	3	61498	RPS18,RPL35,RPS12
REAC	Signaling by Rho GTPases	REAC:R-HSA-194315	0.000860909	3.06504	702	41	5	61498	RCC2,TMPO,MYL6,FLNA,SLC1A5
REAC	Cytokine Signaling in Immune system	REAC:R-HSA-1280215	0.000860909	3.06504	705	41	5	61498	PSMD6,SUMO1,FLNA,HSPA8,GHR
REAC	SARS-CoV Infections	REAC:R-HSA-9679506	0.00110511	2.9566	148	41	3	61498	SUMO1,ATP1A1,RPN1
REAC	Autophagy	REAC:R-HSA-9612973	0.00110561	2.9564	149	41	3	61498	EEF1A1,PLIN3,HSPA8
REAC	Influenza Infection	REAC:R-HSA-168255	0.00115047	2.93912	152	41	3	61498	RPS18,RPL35,RPS12
REAC	Prefoldin mediated transfer of substrate to CCT/TriC	REAC:R-HSA-389957	0.00122035	2.91351	28	41	2	61498	PFDN2,PFDN6
REAC	Cellular response to starvation	REAC:R-HSA-9711097	0.00122035	2.91351	157	41	3	61498	RPS18,RPL35,RPS12
REAC	Cooperation of Prefoldin and TriC/CCT in actin and tubulin folding	REAC:R-HSA-389958	0.00167065	2.77711	33	41	2	61498	PFDN2,PFDN6
REAC	Late endosomal microautophagy	REAC:R-HSA-9615710	0.00174319	2.75866	34	41	2	61498	PLIN3,HSPA8
REAC	Transcriptional regulation by the AP-2 (TFAP2) family of transcription factors	REAC:R-HSA-8864260	0.00214314	2.66895	38	41	2	61498	SUMO1,EGFR
REAC	Mitotic Metaphase and Anaphase	REAC:R-HSA-2555396	0.00337626	2.47156	229	41	3	61498	PSMD6,RCC2,SUMO1
REAC	Mitotic Anaphase	REAC:R-HSA-68882	0.00337626	2.47156	228	41	3	61498	PSMD6,RCC2,SUMO1
REAC	Translation of Structural Proteins	REAC:R-HSA-9694635	0.00339299	2.46942	49	41	2	61498	SUMO1,RPN1
REAC	Formation of the ternary complex, and subsequently, the 43S complex	REAC:R-HSA-72695	0.0037593	2.42489	52	41	2	61498	RPS18,RPS12
REAC	AUF1 (hnRNP D0) binds and destabilizes mRNA	REAC:R-HSA-450408	0.00398922	2.39911	54	41	2	61498	PSMD6,HSPA8
REAC	RHOJ GTPase cycle	REAC:R-HSA-9013409	0.00407336	2.39005	55	41	2	61498	TMPO,SLC1A5
REAC	Platelet activation, signaling and aggregation	REAC:R-HSA-76002	0.0044041	2.35614	258	41	3	61498	ITIH3,FLNA,ALB
REAC	Translation initiation complex formation	REAC:R-HSA-72649	0.00447557	2.34915	59	41	2	61498	RPS18,RPS12
REAC	Ribosomal scanning and start codon recognition	REAC:R-HSA-72702	0.00447557	2.34915	59	41	2	61498	RPS18,RPS12
REAC	Activation of the mRNA upon binding of the cap-binding complex and eIFs, and subsequent binding to 43S	REAC:R-HSA-72662	0.00455989	2.34105	60	41	2	61498	RPS18,RPS12
REAC	Regulation of HSF1-mediated heat shock response	REAC:R-HSA-3371453	0.00559689	2.25205	67	41	2	61498	HSPA8,HSPA4
REAC	Cell Cycle Checkpoints	REAC:R-HSA-69620	0.00573005	2.24184	290	41	3	61498	PSMD6,RCC2,SUMO1
REAC	SARS-CoV-2 Infection	REAC:R-HSA-9694516	0.00610299	2.21446	71	41	2	61498	SUMO1,RPN1
REAC	RHO GTPase Effectors	REAC:R-HSA-195258	0.00732331	2.13529	319	41	3	61498	RCC2,MYL6,FLNA
REAC	Selective autophagy	REAC:R-HSA-9663891	0.00738583	2.1316	80	41	2	61498	PLIN3,HSPA8
REAC	Transport of small molecules	REAC:R-HSA-382551	0.00738583	2.1316	720	41	4	61498	PSMD6,ATP1A1,SLC1A5,ALB
REAC	Vesicle-mediated transport	REAC:R-HSA-5653656	0.00738583	2.1316	718	41	4	61498	PLIN3,HSPA8,ALB,EGFR
REAC	Regulation of mRNA stability by proteins that bind AU-rich elements	REAC:R-HSA-450531	0.00833302	2.0792	86	41	2	61498	PSMD6,HSPA8
REAC	Chaperonin-mediated protein folding	REAC:R-HSA-390466	0.00919553	2.03642	91	41	2	61498	PFDN2,PFDN6
REAC	Metabolism of nucleotides	REAC:R-HSA-15869	0.00927545	2.03266	92	41	2	61498	AK2,CAD
REAC	RAC3 GTPase cycle	REAC:R-HSA-9013423	0.00955472	2.01978	94	41	2	61498	TMPO,SLC1A5
REAC	Protein folding	REAC:R-HSA-391251	0.0102159	1.99072	98	41	2	61498	PFDN2,PFDN6
REAC	Pyrimidine biosynthesis	REAC:R-HSA-500753	0.0102159	1.99072	3	41	1	61498	CAD
REAC	Immune System	REAC:R-HSA-168256	0.0111228	1.95379	2041	41	6	61498	PSMD6,SUMO1,EEF1A1,FLNA,HSPA8,GHR
REAC	Nucleotide Excision Repair	REAC:R-HSA-5696398	0.0121692	1.91474	109	41	2	61498	SUMO1,HMGN1
REAC	M Phase	REAC:R-HSA-68886	0.0125448	1.90154	407	41	3	61498	PSMD6,RCC2,SUMO1
REAC	Hypusine synthesis from eIF5A-lysine	REAC:R-HSA-204626	0.0128251	1.89194	4	41	1	61498	EIF5A
REAC	PLCG1 events in ERBB2 signaling	REAC:R-HSA-1251932	0.0128251	1.89194	4	41	1	61498	EGFR
REAC	Diseases of signal transduction by growth factor receptors and second messengers	REAC:R-HSA-5663202	0.0129696	1.88707	417	41	3	61498	PSMD6,EEF1G,EGFR
REAC	Cytoprotection by HMOX1	REAC:R-HSA-9707564	0.014545	1.83729	123	41	2	61498	PSMD6,ALB
REAC	SUMO is conjugated to E1 (UBA2:SAE1)	REAC:R-HSA-3065676	0.015486	1.81006	5	41	1	61498	SUMO1
REAC	Macroautophagy	REAC:R-HSA-1632852	0.0168126	1.77436	134	41	2	61498	PLIN3,HSPA8
REAC	PTK6 promotes HIF1A stabilization	REAC:R-HSA-8857538	0.0177781	1.75011	6	41	1	61498	EGFR
REAC	SUMO is proteolytically processed	REAC:R-HSA-3065679	0.0177781	1.75011	6	41	1	61498	SUMO1
REAC	Neutrophil degranulation	REAC:R-HSA-6798695	0.0177781	1.75011	476	41	3	61498	PSMD6,EEF1A1,HSPA8
REAC	Clathrin-mediated endocytosis	REAC:R-HSA-8856828	0.0185211	1.73233	144	41	2	61498	HSPA8,EGFR
REAC	EGFR Transactivation by Gastrin	REAC:R-HSA-2179392	0.0200864	1.6971	7	41	1	61498	EGFR
REAC	SUMO is transferred from E1 to E2 (UBE2I, UBC9)	REAC:R-HSA-3065678	0.0200864	1.6971	7	41	1	61498	SUMO1
REAC	Cellular response to chemical stress	REAC:R-HSA-9711123	0.0212312	1.67302	157	41	2	61498	PSMD6,ALB
REAC	Signaling by Overexpressed Wild-Type EGFR in Cancer	REAC:R-HSA-5638302	0.022253	1.65261	8	41	1	61498	EGFR
REAC	Inhibition of Signaling by Overexpressed EGFR	REAC:R-HSA-5638303	0.022253	1.65261	8	41	1	61498	EGFR
REAC	Cell Cycle, Mitotic	REAC:R-HSA-69278	0.0231554	1.63535	548	41	3	61498	PSMD6,RCC2,SUMO1
REAC	OAS antiviral response	REAC:R-HSA-8983711	0.0231554	1.63535	9	41	1	61498	FLNA
REAC	Serine biosynthesis	REAC:R-HSA-977347	0.0231554	1.63535	9	41	1	61498	PHGDH
REAC	G2/M Checkpoints	REAC:R-HSA-69481	0.0231554	1.63535	168	41	2	61498	PSMD6,SUMO1
REAC	CHL1 interactions	REAC:R-HSA-447041	0.0231554	1.63535	9	41	1	61498	HSPA8
REAC	HDL remodeling	REAC:R-HSA-8964058	0.0231554	1.63535	9	41	1	61498	ALB
REAC	RHOBTB3 ATPase cycle	REAC:R-HSA-9706019	0.0231554	1.63535	9	41	1	61498	PLIN3
REAC	EGFR interacts with phospholipase C-gamma	REAC:R-HSA-212718	0.0231554	1.63535	9	41	1	61498	EGFR
REAC	mRNA Splicing - Major Pathway	REAC:R-HSA-72163	0.0243143	1.61414	178	41	2	61498	HNRNPU,HSPA8
REAC	Processing and activation of SUMO	REAC:R-HSA-3215018	0.0250184	1.60174	10	41	1	61498	SUMO1
REAC	Negative regulation of activity of TFAP2 (AP-2) family transcription factors	REAC:R-HSA-8866904	0.0250184	1.60174	10	41	1	61498	SUMO1
REAC	RAC1 GTPase cycle	REAC:R-HSA-9013149	0.02522	1.59826	184	41	2	61498	TMPO,SLC1A5
REAC	ERBB2 Activates PTK6 Signaling	REAC:R-HSA-8847993	0.0254306	1.59464	11	41	1	61498	EGFR
REAC	SUMOylation of immune response proteins	REAC:R-HSA-4755510	0.0254306	1.59464	11	41	1	61498	SUMO1
REAC	Maturation of nucleoprotein	REAC:R-HSA-9683610	0.0254306	1.59464	11	41	1	61498	SUMO1
REAC	Separation of Sister Chromatids	REAC:R-HSA-2467813	0.0254306	1.59464	188	41	2	61498	PSMD6,RCC2
REAC	GP1b-IX-V activation signalling	REAC:R-HSA-430116	0.0254306	1.59464	11	41	1	61498	FLNA
REAC	GRB2 events in EGFR signaling	REAC:R-HSA-179812	0.0254306	1.59464	11	41	1	61498	EGFR
REAC	mRNA Splicing	REAC:R-HSA-72172	0.0254306	1.59464	186	41	2	61498	HNRNPU,HSPA8
REAC	Transport of organic anions	REAC:R-HSA-879518	0.0254306	1.59464	11	41	1	61498	ALB
REAC	Interferon Signaling	REAC:R-HSA-913531	0.0255762	1.59216	193	41	2	61498	SUMO1,FLNA
REAC	Muscle contraction	REAC:R-HSA-397014	0.0258729	1.58716	195	41	2	61498	ATP1A1,MYL6
REAC	SHC1 events in EGFR signaling	REAC:R-HSA-180336	0.0266152	1.57487	12	41	1	61498	EGFR
REAC	HSF1 activation	REAC:R-HSA-3371511	0.0266152	1.57487	12	41	1	61498	EEF1A1
REAC	Regulation of IFNG signaling	REAC:R-HSA-877312	0.0266152	1.57487	12	41	1	61498	SUMO1
REAC	Signaling by EGFRvIII in Cancer	REAC:R-HSA-5637812	0.0272836	1.5641	13	41	1	61498	EGFR
REAC	Constitutive Signaling by EGFRvIII	REAC:R-HSA-5637810	0.0272836	1.5641	13	41	1	61498	EGFR
REAC	GRB2 events in ERBB2 signaling	REAC:R-HSA-1963640	0.0272836	1.5641	13	41	1	61498	EGFR
REAC	Heme biosynthesis	REAC:R-HSA-189451	0.0272836	1.5641	13	41	1	61498	ALB
REAC	PI3K events in ERBB2 signaling	REAC:R-HSA-1963642	0.0272836	1.5641	13	41	1	61498	EGFR
REAC	ERBB2 Regulates Cell Motility	REAC:R-HSA-6785631	0.0272836	1.5641	13	41	1	61498	EGFR
REAC	Membrane Trafficking	REAC:R-HSA-199991	0.0272836	1.5641	624	41	3	61498	PLIN3,HSPA8,EGFR
REAC	Prolactin receptor signaling	REAC:R-HSA-1170546	0.0285024	1.54512	14	41	1	61498	GHR
REAC	Heme degradation	REAC:R-HSA-189483	0.0285024	1.54512	14	41	1	61498	ALB
REAC	Attenuation phase	REAC:R-HSA-3371568	0.0285024	1.54512	14	41	1	61498	HSPA8
REAC	Signaling by ERBB2 ECD mutants	REAC:R-HSA-9665348	0.0285024	1.54512	14	41	1	61498	EGFR
REAC	Ub-specific processing proteases	REAC:R-HSA-5689880	0.0292641	1.53366	221	41	2	61498	PSMD6,USP5
REAC	Maturation of nucleoprotein	REAC:R-HSA-9694631	0.0294381	1.53109	15	41	1	61498	SUMO1
REAC	Nucleotide biosynthesis	REAC:R-HSA-8956320	0.0294381	1.53109	15	41	1	61498	CAD
REAC	TFAP2 (AP-2) family regulates transcription of growth factors and their receptors	REAC:R-HSA-8866910	0.0294381	1.53109	15	41	1	61498	EGFR
REAC	SUMOylation of DNA methylation proteins	REAC:R-HSA-4655427	0.0294381	1.53109	15	41	1	61498	SUMO1
REAC	Hemostasis	REAC:R-HSA-109582	0.0298754	1.52469	672	41	3	61498	ITIH3,FLNA,ALB
REAC	Recycling of bile acids and salts	REAC:R-HSA-159418	0.0301555	1.52063	16	41	1	61498	ALB
REAC	Gastrin-CREB signalling pathway via PKC and MAPK	REAC:R-HSA-881907	0.0301555	1.52063	16	41	1	61498	EGFR
REAC	Cell Cycle	REAC:R-HSA-1640170	0.0301555	1.52063	678	41	3	61498	PSMD6,RCC2,SUMO1
REAC	GAB1 signalosome	REAC:R-HSA-180292	0.0301555	1.52063	16	41	1	61498	EGFR
REAC	Signaling by NOTCH	REAC:R-HSA-157118	0.0301555	1.52063	233	41	2	61498	PSMD6,EGFR
REAC	Processing of Capped Intron-Containing Pre-mRNA	REAC:R-HSA-72203	0.030938	1.50951	237	41	2	61498	HNRNPU,HSPA8
REAC	Signaling by Ligand-Responsive EGFR Variants in Cancer	REAC:R-HSA-5637815	0.0313276	1.50407	17	41	1	61498	EGFR
REAC	Constitutive Signaling by Ligand-Responsive EGFR Cancer Variants	REAC:R-HSA-1236382	0.0313276	1.50407	17	41	1	61498	EGFR
REAC	Cell-extracellular matrix interactions	REAC:R-HSA-446353	0.0319864	1.49503	18	41	1	61498	FLNA
REAC	GABA synthesis, release, reuptake and degradation	REAC:R-HSA-888590	0.0319864	1.49503	18	41	1	61498	HSPA8
REAC	SLC-mediated transmembrane transport	REAC:R-HSA-425407	0.0319864	1.49503	248	41	2	61498	SLC1A5,ALB
REAC	SHC1 events in ERBB2 signaling	REAC:R-HSA-1250196	0.0319864	1.49503	18	41	1	61498	EGFR
REAC	Signaling by ERBB2 TMD/JMD mutants	REAC:R-HSA-9665686	0.0319864	1.49503	18	41	1	61498	EGFR
REAC	SUMOylation of transcription factors	REAC:R-HSA-3232118	0.0319864	1.49503	18	41	1	61498	SUMO1
REAC	PIP3 activates AKT signaling	REAC:R-HSA-1257604	0.0327621	1.48463	252	41	2	61498	PSMD6,EGFR
REAC	RHO GTPases activate CIT	REAC:R-HSA-5625900	0.0329974	1.48152	19	41	1	61498	MYL6
REAC	RHO GTPases Activate ROCKs	REAC:R-HSA-5627117	0.0329974	1.48152	19	41	1	61498	MYL6
REAC	Sema4D induced cell migration and growth-cone collapse	REAC:R-HSA-416572	0.0342887	1.46485	20	41	1	61498	MYL6
REAC	Signal transduction by L1	REAC:R-HSA-445144	0.0342887	1.46485	20	41	1	61498	EGFR
REAC	RAF/MAP kinase cascade	REAC:R-HSA-5673001	0.0346717	1.46003	264	41	2	61498	PSMD6,EGFR
REAC	MAPK1/MAPK3 signaling	REAC:R-HSA-5684996	0.035484	1.44997	269	41	2	61498	PSMD6,EGFR
REAC	Signaling by ERBB2 KD Mutants	REAC:R-HSA-9664565	0.035484	1.44997	21	41	1	61498	EGFR
REAC	Signaling by ERBB2 in Cancer	REAC:R-HSA-1227990	0.0365509	1.4371	22	41	1	61498	EGFR
REAC	Citric acid cycle (TCA cycle)	REAC:R-HSA-71403	0.0365509	1.4371	22	41	1	61498	ACO2
REAC	Signaling by EGFR in Cancer	REAC:R-HSA-1643713	0.0377424	1.42317	23	41	1	61498	EGFR
REAC	Growth hormone receptor signaling	REAC:R-HSA-982772	0.0377424	1.42317	23	41	1	61498	GHR
REAC	HSF1-dependent transactivation	REAC:R-HSA-3371571	0.0380052	1.42016	24	41	1	61498	HSPA8
REAC	Triglyceride catabolism	REAC:R-HSA-163560	0.0380052	1.42016	24	41	1	61498	PLIN3
REAC	Sema4D in semaphorin signaling	REAC:R-HSA-400685	0.0380052	1.42016	24	41	1	61498	MYL6
REAC	SUMOylation of intracellular receptors	REAC:R-HSA-4090294	0.0380052	1.42016	24	41	1	61498	SUMO1
REAC	Postmitotic nuclear pore complex (NPC) reformation	REAC:R-HSA-9615933	0.0380052	1.42016	24	41	1	61498	SUMO1
REAC	Estrogen-dependent nuclear events downstream of ESR-membrane signaling	REAC:R-HSA-9634638	0.0380052	1.42016	24	41	1	61498	EGFR
REAC	Intracellular signaling by second messengers	REAC:R-HSA-9006925	0.0388047	1.41112	292	41	2	61498	PSMD6,EGFR
REAC	NOTCH3 Activation and Transmission of Signal to the Nucleus	REAC:R-HSA-9013507	0.0388753	1.41033	25	41	1	61498	EGFR
REAC	Metabolism of porphyrins	REAC:R-HSA-189445	0.0388753	1.41033	25	41	1	61498	ALB
REAC	Gene expression (Transcription)	REAC:R-HSA-74160	0.0388753	1.41033	1478	41	4	61498	PSMD6,SUMO1,DDX21,EGFR
REAC	Deubiquitination	REAC:R-HSA-5688426	0.0394114	1.40438	298	41	2	61498	PSMD6,USP5
REAC	Interconversion of nucleotide di- and triphosphates	REAC:R-HSA-499943	0.0410531	1.38665	27	41	1	61498	AK2
REAC	Downregulation of ERBB2 signaling	REAC:R-HSA-8863795	0.0410531	1.38665	27	41	1	61498	EGFR
REAC	MAPK family signaling cascades	REAC:R-HSA-5683057	0.041235	1.38473	308	41	2	61498	PSMD6,EGFR
REAC	EPHA-mediated growth cone collapse	REAC:R-HSA-3928663	0.0418621	1.37818	28	41	1	61498	MYL6
REAC	EGR2 and SOX10-mediated initiation of Schwann cell myelination	REAC:R-HSA-9619665	0.0418621	1.37818	28	41	1	61498	LAMC1
REAC	Maturation of spike protein	REAC:R-HSA-9694548	0.0428745	1.3678	29	41	1	61498	RPN1
REAC	Translation of Structural Proteins	REAC:R-HSA-9683701	0.0428745	1.3678	29	41	1	61498	SUMO1
REAC	Laminin interactions	REAC:R-HSA-3000157	0.0431718	1.3648	30	41	1	61498	LAMC1
REAC	MET activates PTK2 signaling	REAC:R-HSA-8874081	0.0431718	1.3648	30	41	1	61498	LAMC1
REAC	Plasma lipoprotein remodeling	REAC:R-HSA-8963899	0.0431718	1.3648	30	41	1	61498	ALB
REAC	EGFR downregulation	REAC:R-HSA-182971	0.0431718	1.3648	30	41	1	61498	EGFR
REAC	Synthesis of active ubiquitin: roles of E1 and E2 enzymes	REAC:R-HSA-8866652	0.0431718	1.3648	30	41	1	61498	USP5
REAC	DNA Repair	REAC:R-HSA-73894	0.0442065	1.35451	329	41	2	61498	SUMO1,HMGN1
REAC	SUMOylation of SUMOylation proteins	REAC:R-HSA-4085377	0.0453047	1.34386	32	41	1	61498	SUMO1
REAC	Amino acid transport across the plasma membrane	REAC:R-HSA-352230	0.0453047	1.34386	32	41	1	61498	SLC1A5
REAC	Lysosome Vesicle Biogenesis	REAC:R-HSA-432720	0.0489961	1.30984	35	41	1	61498	HSPA8
REAC	SUMOylation of ubiquitinylation proteins	REAC:R-HSA-3232142	0.0489961	1.30984	35	41	1	61498	SUMO1

## Sheet: S6
Supplementary Table 6: Pathway analysis in g:Profiler restricted to KEGG database sorted by adjusted P value
source	term_name	term_id	adjusted_p_value	negative_log10_of_adjusted_p_value	term_size	query_size	intersection_size	effective_domain_size	intersections
KEGG	Estrogen signaling pathway	KEGG:04915	0.00540928	2.26686	125	41	3	61498	CALM3,HSPA8,EGFR
KEGG	Oxytocin signaling pathway	KEGG:04921	0.00594462	2.22588	148	41	3	61498	CALM3,MYL6,EGFR
KEGG	Focal adhesion	KEGG:04510	0.00958319	2.01849	192	41	3	61498	LAMC1,FLNA,EGFR
KEGG	Glioma	KEGG:05214	0.0135309	1.86867	71	41	2	61498	CALM3,EGFR
KEGG	Legionellosis	KEGG:05134	0.0135309	1.86867	54	41	2	61498	EEF1A1,HSPA8
KEGG	MAPK signaling pathway	KEGG:04010	0.0135309	1.86867	286	41	3	61498	FLNA,HSPA8,EGFR
KEGG	Thyroid hormone synthesis	KEGG:04918	0.0135309	1.86867	72	41	2	61498	ATP1A1,ALB
KEGG	Central carbon metabolism in cancer	KEGG:05230	0.0135309	1.86867	69	41	2	61498	SLC1A5,EGFR
KEGG	Biosynthesis of amino acids	KEGG:01230	0.0135309	1.86867	74	41	2	61498	ACO2,PHGDH
KEGG	Gastric acid secretion	KEGG:04971	0.0135309	1.86867	74	41	2	61498	CALM3,ATP1A1
KEGG	PI3K-Akt signaling pathway	KEGG:04151	0.0152424	1.81695	342	41	3	61498	LAMC1,EGFR,GHR
KEGG	GnRH signaling pathway	KEGG:04912	0.0152424	1.81695	92	41	2	61498	CALM3,EGFR
KEGG	Salivary secretion	KEGG:04970	0.0152424	1.81695	87	41	2	61498	CALM3,ATP1A1
KEGG	Nucleocytoplasmic transport	KEGG:03013	0.0152424	1.81695	91	41	2	61498	SUMO1,EEF1A1
KEGG	Aldosterone synthesis and secretion	KEGG:04925	0.0152424	1.81695	95	41	2	61498	CALM3,ATP1A1
KEGG	Protein digestion and absorption	KEGG:04974	0.0155598	1.808	99	41	2	61498	ATP1A1,SLC1A5
KEGG	Toxoplasmosis	KEGG:05145	0.0171216	1.76646	107	41	2	61498	LAMC1,HSPA8
KEGG	Carbon metabolism	KEGG:01200	0.0177419	1.751	112	41	2	61498	ACO2,PHGDH
KEGG	Metabolic pathways	KEGG:01100	0.0179286	1.74645	1457	41	5	61498	AK2,CAD,ACO2,RPN1,PHGDH
KEGG	Spliceosome	KEGG:03040	0.0192863	1.71475	123	41	2	61498	HNRNPU,HSPA8
KEGG	Vascular smooth muscle contraction	KEGG:04270	0.019298	1.71449	126	41	2	61498	CALM3,MYL6
KEGG	Fluid shear stress and atherosclerosis	KEGG:05418	0.0208172	1.68158	134	41	2	61498	SUMO1,CALM3
KEGG	Biosynthesis of cofactors	KEGG:01240	0.0220356	1.65687	143	41	2	61498	AK2,CAD
KEGG	Adrenergic signaling in cardiomyocytes	KEGG:04261	0.0220356	1.65687	144	41	2	61498	CALM3,ATP1A1
KEGG	cGMP-PKG signaling pathway	KEGG:04022	0.0235945	1.62719	161	41	2	61498	CALM3,ATP1A1
KEGG	JAK-STAT signaling pathway	KEGG:04630	0.0235945	1.62719	159	41	2	61498	EGFR,GHR
KEGG	Protein processing in endoplasmic reticulum	KEGG:04141	0.0235945	1.62719	154	41	2	61498	RPN1,HSPA8
KEGG	Pathways in cancer	KEGG:05200	0.0235945	1.62719	517	41	3	61498	LAMC1,CALM3,EGFR
KEGG	Lipid and atherosclerosis	KEGG:05417	0.0335907	1.47378	209	41	2	61498	CALM3,HSPA8
KEGG	Proteoglycans in cancer	KEGG:05205	0.0335907	1.47378	200	41	2	61498	FLNA,EGFR
KEGG	Coronavirus disease - COVID-19	KEGG:05171	0.0335907	1.47378	207	41	2	61498	RPS18,EGFR
KEGG	cAMP signaling pathway	KEGG:04024	0.0335907	1.47378	210	41	2	61498	CALM3,ATP1A1
KEGG	Rap1 signaling pathway	KEGG:04015	0.0335907	1.47378	203	41	2	61498	CALM3,EGFR
KEGG	Human cytomegalovirus infection	KEGG:05163	0.0338208	1.47082	215	41	2	61498	CALM3,EGFR
KEGG	Thiamine metabolism	KEGG:00730	0.0338208	1.47082	14	41	1	61498	AK2
KEGG	Calcium signaling pathway	KEGG:04020	0.035175	1.45377	228	41	2	61498	CALM3,EGFR
KEGG	Ras signaling pathway	KEGG:04014	0.035175	1.45377	225	41	2	61498	CALM3,EGFR
KEGG	Endocytosis	KEGG:04144	0.0368991	1.43298	237	41	2	61498	HSPA8,EGFR
KEGG	Prion disease	KEGG:05020	0.0377303	1.42331	243	41	2	61498	LAMC1,HSPA8
KEGG	2-Oxocarboxylic acid metabolism	KEGG:01210	0.0402368	1.39538	19	41	1	61498	ACO2
KEGG	Proximal tubule bicarbonate reclamation	KEGG:04964	0.0474863	1.32343	23	41	1	61498	ATP1A1

## Sheet: S7
Supplementary Table 7: Pathway analysis in g:Profiler restricted to WIKIPATHWAYS database sorted by adjusted P value
source	term_name	term_id	adjusted_p_value	negative_log10_of_adjusted_p_value	term_size	query_size	intersection_size	effective_domain_size	intersections
WP	Translation factors	WP:WP107	0.000214321	3.66894	45	41	3	61498	EIF5A,EEF1A1,EEF1D
WP	Amino acid metabolism in triple-negative breast cancer cells	WP:WP5213	0.000254442	3.59441	7	41	2	61498	SLC1A5,PHGDH
WP	Cellular proteostasis	WP:WP4918	0.000254442	3.59441	7	41	2	61498	PFDN2,PFDN6
WP	Androgen receptor signaling pathway	WP:WP138	0.000628032	3.20202	87	41	3	61498	SUMO1,FLNA,EGFR
WP	Metabolic reprogramming in colon cancer	WP:WP4290	0.00506763	2.2952	42	41	2	61498	ACO2,SLC1A5
WP	Focal adhesion	WP:WP306	0.00506763	2.2952	190	41	3	61498	LAMC1,FLNA,EGFR
WP	Exercise-induced circadian regulation	WP:WP410	0.00506763	2.2952	44	41	2	61498	SUMO1,HSPA8
WP	Network map of SARS-CoV-2 signaling pathway	WP:WP5115	0.00506763	2.2952	215	41	3	61498	ITIH3,HSPA8,ALB
WP	MAPK signaling pathway	WP:WP382	0.00635666	2.19677	241	41	3	61498	FLNA,HSPA8,EGFR
WP	Focal adhesion: PI3K-Akt-mTOR-signaling pathway	WP:WP3932	0.0103617	1.98457	295	41	3	61498	LAMC1,EGFR,GHR
WP	Complement system	WP:WP2806	0.0117138	1.9313	90	41	2	61498	LAMC1,ALB
WP	Clear cell renal cell carcinoma pathways	WP:WP4018	0.0117138	1.9313	85	41	2	61498	EGFR,PHGDH
WP	PI3K-Akt signaling pathway	WP:WP4172	0.0117138	1.9313	333	41	3	61498	LAMC1,EGFR,GHR
WP	Regulatory circuits of the STAT3 signaling pathway	WP:WP4538	0.0117138	1.9313	79	41	2	61498	EGFR,GHR
WP	Amino acid metabolism	WP:WP3925	0.0117138	1.9313	89	41	2	61498	CAD,ACO2
WP	eIF5A regulation in response to inhibition of the nuclear export system	WP:WP3302	0.0167306	1.77649	4	41	1	61498	EIF5A
WP	VEGFA-VEGFR2 signaling pathway	WP:WP3888	0.0167306	1.77649	415	41	3	61498	RCN1,CRIP2,ALB
WP	Malignant pleural mesothelioma	WP:WP5087	0.0177552	1.75067	433	41	3	61498	LAMC1,HMGN1,EGFR
WP	Ebola virus infection in host	WP:WP4217	0.0177552	1.75067	126	41	2	61498	FLNA,EGFR
WP	TCA cycle nutrient use and invasiveness of ovarian cancer	WP:WP2868	0.0177552	1.75067	5	41	1	61498	EGFR
WP	Fluoroacetic acid toxicity	WP:WP4966	0.0196553	1.70652	6	41	1	61498	ACO2
WP	2q37 copy number variation syndrome	WP:WP5224	0.0196553	1.70652	141	41	2	61498	EEF1A1,EGFR
WP	mRNA, protein, and metabolite inducation pathway by cyclosporin A	WP:WP3953	0.021736	1.66282	7	41	1	61498	SLC1A5
WP	Ras signaling	WP:WP4223	0.0267333	1.57295	176	41	2	61498	CALM3,EGFR
WP	Serine metabolism	WP:WP4688	0.0267333	1.57295	9	41	1	61498	PHGDH
WP	ERK pathway in Huntington's disease	WP:WP3853	0.0412945	1.38411	15	41	1	61498	EGFR
WP	Familial hyperlipidemia type 2	WP:WP5109	0.042093	1.37579	17	41	1	61498	GHR
WP	Pyrimidine metabolism and related diseases	WP:WP4225	0.042093	1.37579	16	41	1	61498	CAD
WP	TCA cycle (aka Krebs or citric acid cycle)	WP:WP78	0.042093	1.37579	17	41	1	61498	ACO2
WP	BMP signaling in eyelid development	WP:WP3927	0.045498	1.34201	19	41	1	61498	EGFR
WP	TP53 network	WP:WP1742	0.0463809	1.33366	20	41	1	61498	SUMO1

## Sheet: S8
Supplementary Table 8: Results of microarray analysis of differentially expressed genes obtained after treatment of RL95-2 cells with GH for 90min, sorted by adjusted P value
PROBEID	symbol	GENENAME	REFSEQ	logFC	AveExpr	t	P.Value	adj.P.Val	B
TC1500010042.hg.1	CYP1A1	cytochrome P450 family 1 subfamily A member 1	NP_000490	1.401	10.6578	17.1035	9.06152e-11	9.11589e-07	10.8286
TC1700007097.hg.1	GID4	GID complex subunit 4 homolog	NP_076957	0.877077	8.10017	8.27678	9.29003e-07	0.00467288	5.29449
TC0300009282.hg.1	TIPARP	TCDD inducible poly(ADP-ribose) polymerase	NP_001171646	-0.575933	9.76687	-6.5294	1.34491e-05	0.0432326	3.17766
TC1900011952.hg.1	ZNF780A	zinc finger protein 780A	NP_001010880	0.487197	7.23553	6.37816	1.72738e-05	0.0432326	2.97058
TC0200016651.hg.1	CYP1B1	cytochrome P450 family 1 subfamily B member 1	NP_000095	0.600571	7.6403	6.24778	2.14874e-05	0.0432326	2.78889
TC1400009128.hg.1	CDKL1	cyclin dependent kinase like 1	NP_001269165	0.658156	7.19862	6.03068	3.10671e-05	0.0498224	2.47979
TC2200007204.hg.1	HMOX1	heme oxygenase 1	NP_002124	0.491804	8.73635	5.96684	3.46676e-05	0.0498224	2.38733
TC0X00009942.hg.1	PJA1	praja ring finger ubiquitin ligase 1	NP_001027568	0.451377	7.85544	5.79584	4.66338e-05	0.0558606	2.13619
TC0300007161.hg.1	VIPR1	vasoactive intestinal peptide receptor 1	NP_001238811	0.53948	7.77252	5.67264	5.78846e-05	0.0558606	1.95212
TC0300009916.hg.1	HES1	hes family bHLH transcription factor 1	NP_005515	0.499742	8.98937	5.65631	5.9576e-05	0.0558606	1.92752
TC0600007282.hg.1	HIST1H2BF	histone cluster 1 H2B family member f	NP_003513	0.408052	10.159	5.64219	6.10801e-05	0.0558606	1.90622
TC0600011140.hg.1	HIST1H3F	histone cluster 1 H3 family member f	NP_066298	0.513213	7.0424	5.39761	9.44873e-05	0.0792118	1.53179
TC2000009180.hg.1	OSER1	oxidative stress responsive serine rich 1	NP_057554	0.466263	8.39902	5.29689	0.00011335	0.0814667	1.37467
TC0400012818.hg.1	CCNG2	cyclin G2	NP_004345	0.469936	9.63073	5.26874	0.000119294	0.0814667	1.33045
TC1000009240.hg.1	EDRF1	erythroid differentiation regulatory factor 1	NP_001189367	0.6218	8.26015	5.19889	0.000135488	0.0814667	1.22017
TC0100013445.hg.1	IFI6	interferon alpha inducible protein 6	NP_002029	0.450367	8.26686	5.18912	0.00013793	0.0814667	1.20467
TC0900012284.hg.1	DNLZ	DNL-type zinc finger	NP_001074318	0.71897	7.07036	5.17257	0.000142167	0.0814667	1.17841
TC1700010641.hg.1	KRT23	keratin 23	NP_001269362	0.492029	7.5274	5.15892	0.000145765	0.0814667	1.15671
TC0X00008509.hg.1	ZNF449	zinc finger protein 449	NP_689908	0.620584	7.53177	5.10447	0.00016109	0.0814945	1.06983
TC0200013021.hg.1	PAIP2B	poly(A) binding protein interacting protein 2B	NP_065192	0.578965	7.39726	5.10135	0.000162017	0.0814945	1.06483
TC0800008845.hg.1	MYC	MYC proto-oncogene, bHLH transcription factor	NP_001341799	0.361733	10.0001	5.00903	0.000192115	0.0867326	0.916401
TC1700007949.hg.1	ARL4D	ADP ribosylation factor like GTPase 4D	NP_001652	0.359112	9.13654	4.94912	0.000214702	0.0867326	0.81936
TC1200011870.hg.1	KCTD10	potassium channel tetramerization domain containing 10	NP_001304324	0.481428	8.37954	4.9489	0.000214787	0.0867326	0.819013
TC1900008057.hg.1	ZFP36	ZFP36 ring finger protein	NP_003398	0.509065	8.53947	4.89946	0.000235505	0.0867326	0.738497
TC0600007257.hg.1	TRIM38	tripartite motif containing 38	NP_006346	0.495516	7.98791	4.89834	0.000235995	0.0867326	0.736678
TC1100009040.hg.1	C11orf1	chromosome 11 open reading frame 1	NP_001317300	0.501726	7.97102	4.87033	0.000248669	0.0867326	0.690889
TC1100011176.hg.1	NRXN2	neurexin 2	NP_055895	0.424303	7.73271	4.85447	0.000256152	0.0867326	0.664925
TC0100018540.hg.1	ACBD6	acyl-CoA binding domain containing 6	NP_115736	0.379294	8.15143	4.85108	0.000257786	0.0867326	0.659354
TC0400012126.hg.1	GATB	glutamyl-tRNA amidotransferase subunit B	NP_001350270	0.391788	7.44482	4.85052	0.000258052	0.0867326	0.65845
TC1400006718.hg.1	PSME1	proteasome activator subunit 1	NP_001268457	0.367944	10.1667	4.8493	0.000258646	0.0867326	0.656436
TC0600011372.hg.1	PPP1R10	protein phosphatase 1 regulatory subunit 10	NP_002705	0.4828	8.64054	4.82994	0.000268192	0.0870325	0.624675
TC0900011423.hg.1	TTLL11	tubulin tyrosine ligase like 11	NP_001132914	0.601265	7.55862	4.74811	0.000312767	0.0983262	0.489753
TC1100006629.hg.1	ART1	ADP-ribosyltransferase 1	NP_004305	-0.617273	6.86866	-4.62618	0.000393876	0.120072	0.286912
TC1900011744.hg.1	BCKDHA	branched chain keto acid dehydrogenase E1, alpha polypeptide	NP_000700	0.393445	8.07546	4.55242	0.000453216	0.131442	0.163175
TC0200008462.hg.1	PROM2	prominin 2	NP_001159449	0.38061	8.42044	4.5238	0.000478647	0.131442	0.114984
TC1900011233.hg.1	KLK10	kallikrein related peptidase 10	NP_001070968	0.402553	7.20265	4.51542	0.000486379	0.131442	0.100833
TC2200009244.hg.1	CCDC117	coiled-coil domain containing 117	NP_001271192	0.41891	8.33718	4.50214	0.000498874	0.131442	0.0784284
TC0600011228.hg.1	HIST1H2AK	histone cluster 1 H2A family member k	NP_003501	0.322456	7.4973	4.48817	0.000512394	0.131442	0.0548014
TC1900011459.hg.1	HSPBP1	HSPA (Hsp70) binding protein 1	NP_001123578	0.416668	8.12343	4.48375	0.000516742	0.131442	0.0473348
TC1500008043.hg.1	ABHD17C	abhydrolase domain containing 17C	NP_067037	0.512347	7.70104	4.4352	0.000567134	0.131442	-0.0349406
TC1600011409.hg.1	PDP2	pyruvate dehyrogenase phosphatase catalytic subunit 2	NP_001316857	0.447326	7.56852	4.41185	0.000593152	0.131442	-0.0746295
TC0700011562.hg.1	TMEM120A	transmembrane protein 120A	NP_001304732	0.445449	7.27756	4.38985	0.000618783	0.131442	-0.112078
TC1200008790.hg.1	USP30	ubiquitin specific peptidase 30	NP_001288104	0.379732	8.99163	4.37838	0.000632591	0.131442	-0.13162
TC0X00011277.hg.1	CA5B	carbonic anhydrase 5B	NP_009151	0.398039	8.11086	4.37704	0.000634219	0.131442	-0.133897
TC1300008497.hg.1	UBL3	ubiquitin like 3	NP_009037	-0.33969	10.7109	-4.36557	0.000648395	0.131442	-0.153476
TC0600014273.hg.1	HLA-DRB1	major histocompatibility complex, class II, DR beta 1	NP_001230894	0.322705	8.76249	4.36075	0.000654442	0.131442	-0.1617
TC0500011398.hg.1	CCNH	cyclin H	NP_001186118	0.590178	7.81334	4.35308	0.000664185	0.131442	-0.174792
TC0600011853.hg.1	MEA1	male-enhanced antigen 1	NP_001305871	0.378498	8.52125	4.32346	0.000703249	0.131442	-0.225443
TC0800009429.hg.1	DEFB1	defensin beta 1	NP_005209	0.372727	9.41078	4.31774	0.000711062	0.131442	-0.235237
TC0200008099.hg.1	HK2	hexokinase 2	NP_000180	0.398597	8.09212	4.29426	0.000744063	0.131442	-0.275467
TC1200007163.hg.1	KLHL42	kelch like family member 42	NP_065833	0.453828	7.83925	4.27751	0.000768563	0.131442	-0.304206
TC1900007763.hg.1	GPATCH1	G-patch domain containing 1	NP_060495	0.328623	8.1467	4.27678	0.00076965	0.131442	-0.30546
TC1800007518.hg.1	ZCCHC2	zinc finger CCHC-type containing 2	NP_060212	0.421746	7.57052	4.27614	0.00077061	0.131442	-0.306565
TC1500010796.hg.1	SYNM	synemin	NP_056101	0.30885	8.30946	4.27107	0.000778212	0.131442	-0.315276
TC1000008580.hg.1	ANKRD2	ankyrin repeat domain 2	NP_001123453	0.42322	8.44387	4.26888	0.000781507	0.131442	-0.319025
TC0100010499.hg.1	POU2F1	POU class 2 homeobox 1	NP_001185712	0.327029	9.38128	4.26161	0.000792592	0.131442	-0.331524
TC0600011134.hg.1	HIST1H4D	histone cluster 1 H4 family member d	NP_003530	0.383964	9.4523	4.24589	0.000817107	0.131442	-0.35856
TC0400009694.hg.1	ATP5ME	ATP synthase membrane subunit e	NP_009031	0.431037	9.42087	4.24311	0.00082152	0.131442	-0.363341
TC0600011136.hg.1	HIST1H2BG	histone cluster 1 H2B family member g	NP_003509	0.315681	10.7283	4.23796	0.000829759	0.131442	-0.372201
TC1900009357.hg.1	MYDGF	myeloid derived growth factor	NP_061980	0.34624	8.79737	4.23286	0.000838009	0.131442	-0.380985
TC0600007711.hg.1	ITPR3	inositol 1,4,5-trisphosphate receptor type 3	NP_002215	0.472494	7.4552	4.22116	0.000857256	0.131442	-0.401148
TC0900009461.hg.1	PLGRKT	plasminogen receptor with a C-terminal lysine	NP_060935	0.510519	6.86531	4.21467	0.000868111	0.131442	-0.412322
TC1900010503.hg.1	TYROBP	TYRO protein tyrosine kinase binding protein	NP_001166985	-0.469636	7.48374	-4.21392	0.000869385	0.131442	-0.413626
TC0100010017.hg.1	SPRR1A	small proline rich protein 1A	NP_001186757	0.373161	9.42713	4.20508	0.000884431	0.131442	-0.428865
TC0600011124.hg.1	HIST1H3B	histone cluster 1 H3 family member b	NP_003528	0.437238	8.94012	4.20318	0.000887702	0.131442	-0.432145
TC0100015698.hg.1	HIST2H3D	histone cluster 2 H3 family member d	NP_001116847	0.310868	9.04584	4.18833	0.000913695	0.131442	-0.457784
TC1600009252.hg.1	PPL	periplakin	NP_002696	0.3868	7.73918	4.18824	0.000913854	0.131442	-0.45794
TC0100015192.hg.1	PSRC1	proline and serine rich coiled-coil 1	NP_001005290	0.470822	6.87164	4.18692	0.000916186	0.131442	-0.460204
TC1100009171.hg.1	RNF214	ring finger protein 214	NP_001070707	0.59343	7.30771	4.17309	0.000941173	0.131442	-0.484114
TC1400008415.hg.1	ZFYVE21	zinc finger FYVE-type containing 21	NP_001185882	0.412436	8.69903	4.17279	0.000941707	0.131442	-0.484618
TC1700011743.hg.1	GGA3	golgi associated, gamma adaptin ear containing, ARF binding protein 3	NP_001166174	0.493102	7.13884	4.16599	0.000954262	0.131442	-0.49639
TC1500008706.hg.1	TUBGCP5	tubulin gamma complex associated protein 5	NP_001096080	0.461654	7.55154	4.15636	0.000972316	0.131442	-0.513049
TC1600009947.hg.1	HIRIP3	HIRA interacting protein 3	NP_001184252	0.672146	7.03383	4.1532	0.000978304	0.131442	-0.518506
TC1500010049.hg.1	FAM219B	family with sequence similarity 219 member B	NP_001308849	0.356528	7.15826	4.15116	0.000982207	0.131442	-0.522047
TC0900008982.hg.1	AIF1L	allograft inflammatory factor 1 like	NP_001172024	0.46684	7.63129	4.14089	0.00100203	0.131442	-0.539813
TC1900008993.hg.1	ZNF304	zinc finger protein 304	NP_001277247	0.393651	7.7163	4.13887	0.00100599	0.131442	-0.543319
TC2000007435.hg.1	IFT52	intraflagellar transport 52	NP_001290387	0.433799	8.42639	4.13809	0.00100751	0.131442	-0.544663
TC0100011253.hg.1	BTG2	BTG anti-proliferation factor 2	NP_006754	0.303278	9.01362	4.12954	0.00102446	0.131442	-0.559492
TC1000012505.hg.1	LHPP	phospholysine phosphohistidine inorganic pyrophosphate phosphatase	NP_001161352	0.383333	7.55483	4.1249	0.00103374	0.131442	-0.56752
TC1200009590.hg.1	DCP1B	decapping mRNA 1B	NP_001306221	0.42645	7.68245	4.11922	0.00104526	0.131442	-0.577374
TC1000007990.hg.1	DDIT4	DNA damage inducible transcript 4	NP_061931	0.377326	10.1375	4.06765	0.00115596	0.140177	-0.66694
TC0600014249.hg.1	HIST1H2BC	histone cluster 1 H2B family member c	NP_003517	0.328758	7.37847	4.05945	0.00117464	0.140177	-0.681205
TC0X00007573.hg.1	OGT	O-linked N-acetylglucosamine (GlcNAc) transferase	NP_858058	-0.339097	9.04561	-4.04773	0.00120186	0.140177	-0.701599
TC0400006433.hg.1	ZNF595	zinc finger protein 595	NP_001272981	-0.320415	8.74214	-4.0432	0.00121256	0.140177	-0.709491
TC2100008495.hg.1	IL10RB	interleukin 10 receptor subunit beta	NP_000619	0.383186	8.38349	4.02961	0.00124523	0.140177	-0.73316
TC1600006664.hg.1	ZNF205	zinc finger protein 205	NP_001035893	0.452726	7.5859	4.02761	0.0012501	0.140177	-0.736638
TC1700007899.hg.1	MLX	MLX, MAX dimerization protein	NP_733752	0.352848	8.89241	4.02506	0.00125636	0.140177	-0.741083
TC1200010776.hg.1	KRT4	keratin 4	NP_002263	0.371781	9.68852	4.00316	0.00131143	0.140177	-0.77929
TC0100009479.hg.1	DCLRE1B	DNA cross-link repair 1B	NP_001306875	0.347146	7.83347	4.00164	0.00131534	0.140177	-0.781944
TC1400010390.hg.1	AHNAK2	AHNAK nucleoprotein 2	NP_001337858	0.386305	7.37794	4.00035	0.00131867	0.140177	-0.784194
TC0600007862.hg.1	PIM1	Pim-1 proto-oncogene, serine/threonine kinase	NP_001230115	0.358285	8.68754	3.98492	0.00135916	0.140177	-0.811134
TC0700013067.hg.1	SMARCD3	SWI/SNF related, matrix associated, actin dependent regulator of chromatin, subfamily d, member 3	NP_001003801	0.408198	7.47481	3.98342	0.00136316	0.140177	-0.813755
TC1900007096.hg.1	JUNB	JunB proto-oncogene, AP-1 transcription factor subunit	NP_002220	0.288445	8.31549	3.98115	0.00136924	0.140177	-0.817722
TC0600010688.hg.1	LYRM4	LYR motif containing 4	NP_001158312	0.536076	6.87466	3.98087	0.00136998	0.140177	-0.818199
TC0800009208.hg.1	ZNF623	zinc finger protein 623	NP_001075949	0.557527	8.32006	3.98045	0.00137113	0.140177	-0.818947
TC1000011553.hg.1	MMS19	MMS19 homolog, cytosolic iron-sulfur assembly component	NP_001276332	0.395366	8.60606	3.97378	0.00138916	0.140177	-0.830589
TC1900010391.hg.1	PEPD	peptidase D	NP_000276	0.355104	9.31409	3.96571	0.00141135	0.140177	-0.844712
TC0900006538.hg.1	JAK2	Janus kinase 2	NP_001309123	0.478267	7.00729	3.96564	0.00141155	0.140177	-0.844834
TC1400006652.hg.1	ABHD4	abhydrolase domain containing 4	NP_071343	0.320654	7.888	3.95761	0.00143395	0.140177	-0.858863
TC1600009953.hg.1	GDPD3	glycerophosphodiester phosphodiesterase domain containing 3	NP_077283	0.626582	7.00208	3.95475	0.00144203	0.140177	-0.863871
TC0400007933.hg.1	ANXA3	annexin A3	NP_005130	-0.344363	8.498	-3.95217	0.00144934	0.140177	-0.868378
TC1300008632.hg.1	ALG5	ALG5, dolichyl-phosphate beta-glucosyltransferase	NP_001135836	0.655977	6.81104	3.94888	0.00145873	0.140177	-0.874135
TC1200006850.hg.1	ETV6	ETS variant 6	NP_001978	0.296784	8.98401	3.9487	0.00145926	0.140177	-0.874458
TC1700010548.hg.1	CWC25	CWC25 spliceosome associated protein homolog	NP_060218	0.417715	7.78977	3.94455	0.0014712	0.140177	-0.881721
TC1200010768.hg.1	KRT1	keratin 1	NP_006112	0.314977	7.51292	3.94435	0.00147177	0.140177	-0.882067
TC0300008381.hg.1	QTRT2	queuine tRNA-ribosyltransferase accessory subunit 2	NP_001243764	0.327096	8.25959	3.94254	0.00147702	0.140177	-0.885238
TC1900006508.hg.1	ABCA7	ATP binding cassette subfamily A member 7	NP_061985	0.542291	7.17875	3.93346	0.0015036	0.140306	-0.901137
TC1700011366.hg.1	INTS2	integrator complex subunit 2	NP_001317346	0.424906	8.17619	3.93255	0.00150626	0.140306	-0.902716
TC0800007316.hg.1	EIF4EBP1	eukaryotic translation initiation factor 4E binding protein 1	NP_004086	0.323058	9.53452	3.92183	0.00153835	0.141635	-0.921509
TC2100008545.hg.1	NRIP1	nuclear receptor interacting protein 1	NP_003480	-0.418183	8.2826	-3.91842	0.00154869	0.141635	-0.927479
TC1100010491.hg.1	FBXO3	F-box protein 3	NP_036307	-0.293237	8.54843	-3.90486	0.00159051	0.142393	-0.951237
TC0700012798.hg.1	KDM7A	lysine demethylase 7A	NP_085150	0.723428	6.693	3.89978	0.0016065	0.142393	-0.960153
TC1000007976.hg.1	CHST3	carbohydrate sulfotransferase 3	NP_004264	0.435012	7.58767	3.89552	0.00162002	0.142393	-0.967629
TC0700012115.hg.1	NAPEPLD	N-acyl phosphatidylethanolamine phospholipase D	NP_001116310	0.619862	7.25786	3.89527	0.00162081	0.142393	-0.968062
TC0900012179.hg.1	SPTAN1	spectrin alpha, non-erythrocytic 1	NP_001123910	0.358246	9.02439	3.8898	0.00163836	0.142393	-0.977665
TC1000008272.hg.1	RGR	retinal G protein coupled receptor	NP_001012738	-0.372287	7.32635	-3.8887	0.0016419	0.142393	-0.979592
TC1900011829.hg.1	ZNF324	zinc finger protein 324	NP_055162	0.46157	6.93554	3.87532	0.0016857	0.144156	-1.00307
TC0200015349.hg.1	HSPD1	heat shock protein family D (Hsp60) member 1	NP_002147	-0.266883	11.8284	-3.86909	0.00170649	0.144156	-1.014
TC0X00010032.hg.1	CITED1	Cbp/p300 interacting transactivator with Glu/Asp rich carboxy-terminal domain 1	NP_001138357	0.305701	7.44657	3.86419	0.00172306	0.144156	-1.02262
TC0800008324.hg.1	MATN2	matrilin 2	NP_001304677	0.367808	8.35099	3.86228	0.00172952	0.144156	-1.02596
TC1800006891.hg.1	RMC1	regulator of MON1-CCZ1	NP_001263271	0.318443	7.91174	3.84855	0.00177695	0.144156	-1.05009
TC0900009301.hg.1	MRPL41	mitochondrial ribosomal protein L41	NP_115866	0.367267	7.41137	3.84815	0.00177836	0.144156	-1.0508
TC2200007662.hg.1	GTSE1	G2 and S-phase expressed 1	NP_057510	0.300767	7.82555	3.84445	0.00179134	0.144156	-1.05729
TC0900011713.hg.1	FNBP1	formin binding protein 1	NP_001350684	0.508477	7.6868	3.84193	0.00180026	0.144156	-1.06172
TC0600014084.hg.1	HIST1H4I	histone cluster 1 H4 family member i	NP_003486	0.360163	6.93385	3.83709	0.00181753	0.144156	-1.07024
TC0700009872.hg.1	UBE3C	ubiquitin protein ligase E3C	NP_055486	0.332507	9.12508	3.83613	0.00182098	0.144156	-1.07193
TC1200009235.hg.1	C12orf65	chromosome 12 open reading frame 65	NP_001137377	0.309815	9.52327	3.83114	0.00183896	0.144156	-1.08069
TC2000008227.hg.1	ADAM33	ADAM metallopeptidase domain 33	NP_001269376	-0.556063	6.86731	-3.83025	0.0018422	0.144156	-1.08226
TC0100010078.hg.1	IL6R	interleukin 6 receptor	NP_000556	0.351758	7.29673	3.82587	0.00185816	0.144156	-1.08996
TC1400010718.hg.1	AP1G2	adaptor related protein complex 1 subunit gamma 2	NP_001269403	0.367647	7.21442	3.8246	0.00186285	0.144156	-1.09221
TC1700010910.hg.1	KANSL1	KAT8 regulatory NSL complex subunit 1	NP_001180394	0.31335	8.82007	3.80527	0.00193524	0.146722	-1.12623
TC1900011872.hg.1	ECSIT	ECSIT signalling integrator	NP_001135936	0.324291	8.1441	3.80512	0.0019358	0.146722	-1.12648
TC2000007243.hg.1	AAR2	AAR2 splicing factor homolog	NP_001258803	0.293892	8.97751	3.80408	0.00193976	0.146722	-1.12831
TC1300009012.hg.1	THSD1	thrombospondin type 1 domain containing 1	NP_061146	0.452804	6.90258	3.79251	0.00198455	0.148989	-1.14868
TC0100013920.hg.1	C1orf210	chromosome 1 open reading frame 210	NP_001158301	-0.340691	7.60534	-3.78272	0.00202329	0.149453	-1.16594
TC0600011127.hg.1	HIST1H1C	histone cluster 1 H1 family member c	NP_005310	0.355829	8.96952	3.77966	0.00203555	0.149453	-1.17133
TC0200008259.hg.1	MAT2A	methionine adenosyltransferase 2A	NP_005902	-0.261987	11.1046	-3.77949	0.00203624	0.149453	-1.17163
TC0300009471.hg.1	SKIL	SKI like proto-oncogene	NP_001138569	-0.425027	7.93236	-3.77392	0.00205874	0.149453	-1.18144
TC0400010636.hg.1	OCIAD2	OCIA domain containing 2	NP_001014446	0.332538	7.62766	3.77238	0.00206501	0.149453	-1.18415
TC0700013338.hg.1	GLCCI1	glucocorticoid induced 1	NP_612435	0.395988	7.13694	3.76405	0.00209927	0.150421	-1.19884
TC0X00011397.hg.1	RTL8B	retrotransposon Gag like 8B	NP_001071641	0.344041	7.46167	3.75828	0.00212332	0.150421	-1.20901
TC1600009381.hg.1	DEXI	Dexi homolog	NP_054734	0.323045	8.28881	3.75215	0.00214919	0.150421	-1.21982
TC1000012117.hg.1	CHST15	carbohydrate sulfotransferase 15	NP_001257693	0.284265	9.08727	3.75	0.00215835	0.150421	-1.22361
TC0300010035.hg.1	SENP5	SUMO specific peptidase 5	NP_001294974	0.35589	8.23467	3.74746	0.00216922	0.150421	-1.22809
TC0300011124.hg.1	CISH	cytokine inducible SH2 containing protein	NP_037456	0.323139	7.46293	3.74715	0.00217055	0.150421	-1.22864
TC0600007278.hg.1	HIST1H2BE	histone cluster 1 H2B family member e	NP_003514	0.316553	7.56203	3.74047	0.00219939	0.150421	-1.24043
TC0100017083.hg.1	RAB7B	RAB7B, member RAS oncogene family	NP_001157994	0.363268	9.66372	3.73452	0.00222541	0.150421	-1.25093
TC0900011379.hg.1	MEGF9	multiple EGF like domains 9	NP_001073966	0.409567	6.89783	3.73357	0.00222958	0.150421	-1.2526
TC0600011560.hg.1	UQCC2	ubiquinol-cytochrome c reductase complex assembly factor 2	NP_115716	0.362337	8.06602	3.73288	0.00223264	0.150421	-1.25382
TC1600007348.hg.1	SGF29	SAGA complex associated factor 29	NP_612423	0.282661	8.25443	3.73057	0.00224285	0.150421	-1.2579
TC0100014349.hg.1	JUN	Jun proto-oncogene, AP-1 transcription factor subunit	NP_002219	0.36282	7.67823	3.72275	0.0022778	0.151643	-1.2717
TC1600008301.hg.1	CALB2	calbindin 2	NP_001731	0.341063	9.33789	3.71978	0.00229123	0.151643	-1.27695
TC0800012454.hg.1	ZHX1	zinc fingers and homeoboxes 1	NP_001017926	-0.325401	10.1416	-3.71255	0.00232419	0.152705	-1.2897
TC1000012391.hg.1	TUBGCP2	tubulin gamma complex associated protein 2	NP_001243546	0.341644	7.60375	3.70786	0.00234589	0.152705	-1.298
TC0100007556.hg.1	PHACTR4	phosphatase and actin regulator 4	NP_001041648	0.358496	8.82089	3.70637	0.00235281	0.152705	-1.30063
TC0100015160.hg.1	SLC25A24	solute carrier family 25 member 24	NP_037518	0.418876	8.20714	3.69782	0.00239294	0.154314	-1.31573
TC0500009039.hg.1	FBXO38	F-box protein 38	NP_001258652	0.287008	8.60448	3.67348	0.00251103	0.160898	-1.35874
TC0X00007075.hg.1	KDM6A	lysine demethylase 6A	NP_001278344	0.283672	8.6131	3.66063	0.00257571	0.163998	-1.38145
TC0900006473.hg.1	SMARCA2	SWI/SNF related, matrix associated, actin dependent regulator of chromatin, subfamily a, member 2	NP_001276325	0.334956	7.0054	3.64977	0.00263171	0.164324	-1.40066
TC0300008018.hg.1	C3orf38	chromosome 3 open reading frame 38	NP_776185	0.287403	7.9052	3.64665	0.00264803	0.164324	-1.40618
TC0100010903.hg.1	RNF2	ring finger protein 2	NP_009143	0.307162	8.77791	3.6464	0.00264936	0.164324	-1.40663
TC1700007399.hg.1	ERAL1	Era like 12S mitochondrial rRNA chaperone 1	NP_001304914	0.31306	8.96581	3.64594	0.00265176	0.164324	-1.40744
TC0100010111.hg.1	EFNA1	ephrin A1	NP_004419	0.271723	8.65487	3.6439	0.0026625	0.164324	-1.41105
TC1700007481.hg.1	RAB11FIP4	RAB11 family interacting protein 4	NP_001290471	0.41464	7.30285	3.62969	0.00273856	0.166921	-1.4362
TC0600006967.hg.1	EDN1	endothelin 1	NP_001161791	0.312928	8.60202	3.62911	0.00274167	0.166921	-1.43721
TC1100007026.hg.1	ZDHHC13	zinc finger DHHC-type containing 13	NP_001001483	-0.343068	8.69049	-3.62678	0.00275436	0.166921	-1.44134
TC1400010716.hg.1	HOMEZ	homeobox and leucine zipper encoding	NP_065885	0.403174	8.89865	3.61046	0.00284493	0.171377	-1.47023
TC0700009099.hg.1	NRF1	nuclear respiratory factor 1	NP_001035199	0.3533	8.5706	3.60424	0.0028802	0.171997	-1.48124
TC0100013761.hg.1	FHL3	four and a half LIM domains 3	NP_001230807	0.43716	7.27673	3.60152	0.00289583	0.171997	-1.48607
TC0100010018.hg.1	SPRR3	small proline rich protein 3	NP_001091058	0.262719	9.84584	3.59966	0.00290652	0.171997	-1.48936
TC0300009782.hg.1	EIF4A2	eukaryotic translation initiation factor 4A2	NP_001958	-0.300623	9.73691	-3.59436	0.00293722	0.172798	-1.49874
TC1400009998.hg.1	NDUFB1	NADH:ubiquinone oxidoreductase subunit B1	NP_004536	0.254325	11.0797	3.5866	0.00298278	0.174458	-1.51249
TC0800010938.hg.1	FABP4	fatty acid binding protein 4	NP_001433	0.376844	8.50855	3.57715	0.00303919	0.174504	-1.52923
TC1500010723.hg.1	CHAC1	ChaC glutathione specific gamma-glutamylcyclotransferase 1	NP_001136248	0.298273	7.88829	3.57577	0.00304754	0.174504	-1.53167
TC1900009333.hg.1	STAP2	signal transducing adaptor family member 2	NP_001013863	0.303118	8.77109	3.57425	0.00305672	0.174504	-1.53436
TC1900011229.hg.1	KLK6	kallikrein related peptidase 6	NP_001012982	0.285039	10.0424	3.5725	0.00306738	0.174504	-1.53747
TC1900008435.hg.1	SELENOW	selenoprotein W	NP_003000	0.377517	7.5903	3.56922	0.00308736	0.174504	-1.54327
TC0100015332.hg.1	RSBN1	round spermatid basic protein 1	NP_060834	0.384848	8.28156	3.56699	0.00310107	0.174504	-1.54723
TC1500010162.hg.1	RASGRF1	Ras protein specific guanine nucleotide releasing factor 1	NP_001139120	0.389768	7.30101	3.56517	0.00311227	0.174504	-1.55045
TC0300013701.hg.1	UBXN7	UBX domain protein 7	NP_056377	0.343991	8.23577	3.56355	0.00312233	0.174504	-1.55333
TC0700006795.hg.1	AHR	aryl hydrocarbon receptor	NP_001612	-0.242863	12.0152	-3.55475	0.00317728	0.176594	-1.56891
TC2000007512.hg.1	PCIF1	PDX1 C-terminal inhibiting factor 1	NP_071387	0.404889	7.83045	3.55151	0.00319782	0.176759	-1.57467
TC0400006712.hg.1	TADA2B	transcriptional adaptor 2B	NP_689506	0.398566	8.31003	3.54567	0.00323508	0.177219	-1.58501
TC1300008533.hg.1	HSPH1	heat shock protein family H (Hsp110) member 1	NP_001273432	-0.355809	10.3186	-3.54081	0.00326645	0.177219	-1.59363
TC1400008347.hg.1	ZNF839	zinc finger protein 839	NP_001254756	0.328677	7.50175	3.53952	0.00327481	0.177219	-1.59592
TC0X00008750.hg.1	MAGEA3	MAGE family member A3	NP_005353	-0.366098	7.20035	-3.5345	0.00330764	0.177219	-1.60482
TC1900006866.hg.1	SNAPC2	small nuclear RNA activating complex polypeptide 2	NP_003074	0.402497	7.71547	3.53211	0.00332332	0.177219	-1.60905
TC1900009592.hg.1	ZNF562	zinc finger protein 562	NP_001123503	-0.276946	8.51206	-3.53132	0.00332853	0.177219	-1.61045
TC0900011676.hg.1	IER5L	immediate early response 5 like	NP_982258	0.34678	7.71881	3.53118	0.00332946	0.177219	-1.6107
TC2100008562.hg.1	RUNX1	runt related transcription factor 1	NP_001001890	-0.404474	7.14568	-3.52574	0.0033656	0.178199	-1.62034
TC1100007948.hg.1	PRDX5	peroxiredoxin 5	NP_001345440	0.26054	10.3653	3.52066	0.00339976	0.178775	-1.62936
TC2000007015.hg.1	PYGB	glycogen phosphorylase B	NP_002853	0.329628	7.88422	3.51658	0.00342738	0.178775	-1.63659
TC0300012315.hg.1	TPRA1	transmembrane protein adipocyte associated 1	NP_001129525	0.289725	9.80924	3.51477	0.00343976	0.178775	-1.63981
TC1500010047.hg.1	SCAMP2	secretory carrier membrane protein 2	NP_001307707	0.337033	9.14796	3.51363	0.00344754	0.178775	-1.64182
TC0100013349.hg.1	RSRP1	arginine and serine rich protein 1	NP_001308701	0.537078	7.6068	3.50546	0.00350392	0.179375	-1.65631
TC1900011001.hg.1	STRN4	striatin 4	NP_001034966	0.27896	8.05321	3.5048	0.0035085	0.179375	-1.65748
TC0600014257.hg.1	HLA-C	major histocompatibility complex, class I, C	NP_001229971	0.228114	9.98577	3.50342	0.00351813	0.179375	-1.65993
TC0X00010880.hg.1	MOSPD1	motile sperm domain containing 1	NP_001293117	0.43264	8.05772	3.50166	0.00353043	0.179375	-1.66304
TC0900011669.hg.1	SH3GLB2	SH3 domain containing GRB2 like, endophilin B2	NP_001273974	0.28657	8.98794	3.49328	0.00358967	0.181337	-1.67791
TC0100011148.hg.1	CAMSAP2	calmodulin regulated spectrin associated protein family member 2	NP_001284636	-0.286611	10.5216	-3.49051	0.00360952	0.181337	-1.68283
TC0200015770.hg.1	GLB1L	galactosidase beta 1 like	NP_001273352	0.372396	6.85541	3.48861	0.00362314	0.181337	-1.68619
TC1900010706.hg.1	SERTAD1	SERTA domain containing 1	NP_037508	0.458496	7.73783	3.48235	0.00366852	0.18222	-1.69731
TC0600007290.hg.1	HIST1H2BH	histone cluster 1 H2B family member h	NP_003515	0.290523	8.72238	3.48118	0.003677	0.18222	-1.69937
TC0200010502.hg.1	FAM117B	family with sequence similarity 117 member B	NP_775782	0.358993	8.72649	3.47356	0.00373309	0.182537	-1.71289
TC1700010716.hg.1	GHDC	GH3 domain containing	NP_001136095	0.397202	7.22042	3.4733	0.003735	0.182537	-1.71335
TC0X00010840.hg.1	HS6ST2	heparan sulfate 6-O-sulfotransferase 2	NP_001070656	-0.366677	7.27598	-3.47277	0.003739	0.182537	-1.71431
TC0100014274.hg.1	PARS2	prolyl-tRNA synthetase 2, mitochondrial	NP_689481	0.364628	7.25939	3.47049	0.00375598	0.182537	-1.71835
TC1000010273.hg.1	NRP1	neuropilin 1	NP_001019799	0.34754	8.1987	3.46777	0.00377631	0.182643	-1.72317
TC1300008137.hg.1	TMCO3	transmembrane and coiled-coil domains 3	NP_001336670	0.314167	8.32535	3.46428	0.00380259	0.183034	-1.72937
TC0100018466.hg.1	DENND2C	DENN domain containing 2C	NP_001243333	0.296461	7.80666	3.45418	0.00387962	0.185395	-1.74727
TC1400010583.hg.1	RNF31	ring finger protein 31	NP_001297261	0.27787	7.7657	3.45303	0.0038885	0.185395	-1.74932
TC1600007191.hg.1	EEF2K	eukaryotic elongation factor 2 kinase	NP_037434	0.400443	7.5353	3.44974	0.00391401	0.185731	-1.75515
TC0600007650.hg.1	HLA-DRA	major histocompatibility complex, class II, DR alpha	NP_061984	0.340288	9.10184	3.44054	0.00398626	0.187261	-1.77149
TC1200006657.hg.1	PTPN6	protein tyrosine phosphatase, non-receptor type 6	NP_002822	0.282143	7.81615	3.43783	0.00400774	0.187261	-1.77629
TC1900011014.hg.1	ZC3H4	zinc finger CCCH-type containing 4	NP_055983	0.283665	8.49172	3.43709	0.00401363	0.187261	-1.7776
TC0900010922.hg.1	ZNF510	zinc finger protein 510	NP_001300988	0.357833	7.52753	3.43621	0.00402071	0.187261	-1.77917
TC1100011966.hg.1	SLC36A4	solute carrier family 36 member 4	NP_001273068	0.366526	7.66806	3.43037	0.00406764	0.188256	-1.78954
TC1700006611.hg.1	CYB5D2	cytochrome b5 domain containing 2	NP_001241684	0.41075	7.74215	3.4289	0.00407951	0.188256	-1.79214
TC1700012110.hg.1	SECTM1	secreted and transmembrane 1	NP_002995	0.312285	7.44434	3.42595	0.00410351	0.188467	-1.79738
TC0200016648.hg.1	CDC42EP3	CDC42 effector protein 3	NP_001257365	-0.256505	9.20058	-3.42375	0.00412155	0.188467	-1.80129
TC1700008974.hg.1	MGAT5B	alpha-1,6-mannosylglycoprotein 6-beta-N-acetylglucosaminyltransferase B	NP_001186101	0.383692	7.0064	3.41557	0.00418903	0.189245	-1.81579
TC1000012122.hg.1	NKX1-2	NK1 homeobox 2	NP_001139812	0.344137	7.08945	3.41307	0.00420993	0.189245	-1.82024
TC1100011265.hg.1	EIF1AD	eukaryotic translation initiation factor 1A domain containing	NP_001229410	0.348438	8.33616	3.41151	0.00422304	0.189245	-1.82301
TC0500012957.hg.1	UIMC1	ubiquitin interaction motif containing 1	NP_001186226	0.591283	6.81686	3.41062	0.00423046	0.189245	-1.82458
TC0600014096.hg.1	TRIM39-RPP21	TRIM39-RPP21 readthrough	NP_001186048	0.333247	8.03373	3.41037	0.00423262	0.189245	-1.82503
TC1700010717.hg.1	STAT5B	signal transducer and activator of transcription 5B	NP_036580	0.330124	7.18635	3.40767	0.00425536	0.18942	-1.82982
TC0700009256.hg.1	STMP1	short transmembrane mitochondrial protein 1	NP_001124401	-0.264524	9.52802	-3.40067	0.00431499	0.190888	-1.84224
TC0X00009356.hg.1	TMEM47	transmembrane protein 47	NP_113630	-0.31536	8.31431	-3.39935	0.0043263	0.190888	-1.84458
TC0600011870.hg.1	DNPH1	2'-deoxynucleoside 5'-phosphate N-hydrolase 1	NP_006434	0.29805	10.3493	3.39416	0.00437122	0.191912	-1.8538
TC0800008330.hg.1	POP1	POP1 homolog, ribonuclease P/MRP subunit	NP_001139332	0.279791	8.25959	3.38956	0.00441135	0.191912	-1.86196
TC0500012815.hg.1	FBXW11	F-box and WD repeat domain containing 11	NP_036432	0.459401	8.45444	3.38917	0.00441479	0.191912	-1.86266
TC1500010753.hg.1	TLN2	talin 2	NP_055874	0.434664	6.98417	3.38791	0.0044258	0.191912	-1.86488
TC0800010987.hg.1	C8orf59	chromosome 8 open reading frame 59	NP_001093140	0.561992	7.60044	3.38505	0.00445106	0.192179	-1.86996
TC0400009765.hg.1	MXD4	MAX dimerization protein 4	NP_006445	0.366406	8.50426	3.38182	0.00447977	0.192592	-1.8757
TC0100011382.hg.1	DYRK3	dual specificity tyrosine phosphorylation regulated kinase 3	NP_001004023	0.743138	6.79407	3.375	0.00454088	0.194167	-1.8878
TC0500011333.hg.1	TMEM167A	transmembrane protein 167A	NP_777569	-0.279425	10.389	-3.37344	0.00455502	0.194167	-1.89057
TC0700009977.hg.1	PDGFA	platelet derived growth factor subunit A	NP_002598	0.308721	8.71035	3.36939	0.00459185	0.194911	-1.89776
TC0100015873.hg.1	S100A13	S100 calcium binding protein A13	NP_001019381	0.285325	8.57276	3.36286	0.00465184	0.195984	-1.90935
TC1500007551.hg.1	TRIP4	thyroid hormone receptor interactor 4	NP_001308853	0.300157	7.86338	3.36193	0.00466047	0.195984	-1.911
TC2000007157.hg.1	CBFA2T2	CBFA2/RUNX1 translocation partner 2	NP_001028171	0.24817	8.31544	3.3603	0.00467557	0.195984	-1.91389
TC1600008709.hg.1	COX4I1	cytochrome c oxidase subunit 4I1	NP_001305715	0.261906	9.87839	3.35801	0.00469695	0.196064	-1.91796
TC0700009606.hg.1	ZNF282	zinc finger protein 282	NP_001290410	0.25667	8.77445	3.35367	0.00473759	0.196943	-1.92565
TC1100006831.hg.1	ADM	adrenomedullin	NP_001115	0.313544	10.6911	3.34369	0.00483254	0.200063	-1.94336
TC1200007906.hg.1	ATP23	ATP23 metallopeptidase and ATP synthase assembly factor homolog	NP_001307337	0.396369	8.01062	3.34076	0.0048608	0.200408	-1.94857
TC1600011553.hg.1	PSMB10	proteasome subunit beta 10	NP_002792	0.306638	8.28697	3.3333	0.00493343	0.200439	-1.9618
TC1300008824.hg.1	SLC25A30	solute carrier family 25 member 30	NP_001010875	0.316077	7.42249	3.33285	0.00493789	0.200439	-1.96261
TC1700006592.hg.1	HASPIN	histone H3 associated protein kinase	NP_114171	0.27507	7.72696	3.33279	0.00493843	0.200439	-1.96271
TC0300008242.hg.1	ALCAM	activated leukocyte cell adhesion molecule	NP_001230209	0.39558	7.52655	3.33145	0.00495163	0.200439	-1.96509
TC0100013302.hg.1	GALE	UDP-galactose-4-epimerase	NP_000394	0.256232	7.13136	3.33048	0.00496116	0.200439	-1.96681
TC0100014966.hg.1	GCLM	glutamate-cysteine ligase modifier subunit	NP_001295182	0.34601	8.48096	3.32762	0.00498944	0.200493	-1.97188
TC0600011282.hg.1	TRIM27	tripartite motif containing 27	NP_006501	0.260054	8.73947	3.32306	0.00503496	0.200493	-1.97998
TC0100011487.hg.1	TRAF5	TNF receptor associated factor 5	NP_001029082	0.434699	6.99617	3.31996	0.00506607	0.200493	-1.98548
TC0900007489.hg.1	FAM122A	family with sequence similarity 122A	NP_612206	0.411911	7.58005	3.31897	0.00507607	0.200493	-1.98724
TC0100013723.hg.1	MRPS15	mitochondrial ribosomal protein S15	NP_112570	0.251436	9.77587	3.31694	0.00509654	0.200493	-1.99083
TC0100015180.hg.1	WDR47	WD repeat domain 47	NP_001136022	0.256836	8.02339	3.31689	0.00509709	0.200493	-1.99093
TC0X00006701.hg.1	TXLNG	taxilin gamma	NP_001162154	0.296388	7.64122	3.31641	0.005102	0.200493	-1.99179
TC1100011099.hg.1	TMEM223	transmembrane protein 223	NP_001073970	-0.247662	8.34793	-3.31159	0.00515105	0.201545	-2.00032
TC1000008047.hg.1	CHCHD1	coiled-coil-helix-coiled-coil-helix domain containing 1	NP_976043	0.274934	8.21126	3.30986	0.00516885	0.201545	-2.0034
TC1900008297.hg.1	CLPTM1	CLPTM1, transmembrane protein	NP_001269104	0.263539	9.26473	3.30407	0.00522874	0.201803	-2.01368
TC0600006808.hg.1	FARS2	phenylalanyl-tRNA synthetase 2, mitochondrial	NP_001305801	0.397081	7.56166	3.30374	0.00523212	0.201803	-2.01426
TC0400012992.hg.1	MFAP3L	microfibril associated protein 3 like	NP_001009554	0.448452	8.16901	3.30221	0.00524804	0.201803	-2.01697
TC0200006524.hg.1	TRAPPC12	trafficking protein particle complex 12	NP_001308031	0.362079	7.18942	3.30128	0.00525779	0.201803	-2.01863
TC1600011582.hg.1	KLHDC4	kelch domain containing 4	NP_001171783	0.425405	7.09722	3.29956	0.00527577	0.201803	-2.02167
TC0100015918.hg.1	UBE2Q1	ubiquitin conjugating enzyme E2 Q1	NP_060052	0.278896	9.0522	3.29629	0.00531024	0.202299	-2.02748
TC1300007208.hg.1	RNASEH2B	ribonuclease H2 subunit B	NP_001135751	0.335812	8.55674	3.29452	0.00532894	0.202299	-2.03062
TC1300006694.hg.1	GSX1	GS homeobox 1	NP_663632	-0.356919	6.84289	-3.28949	0.0053825	0.203366	-2.03954
TC0400009137.hg.1	FNIP2	folliculin interacting protein 2	NP_001310845	0.376959	6.9384	3.28809	0.00539749	0.203366	-2.04202
TC2000007202.hg.1	ACSS2	acyl-CoA synthetase short chain family member 2	NP_001070020	0.286452	9.52918	3.28189	0.00546442	0.20512	-2.05302
TC1900010695.hg.1	CNTD2	cyclin N-terminal domain containing 2	NP_079153	-0.306898	7.83746	-3.27815	0.00550525	0.205884	-2.05966
TC0200013638.hg.1	LONRF2	LON peptidase N-terminal domain and ring finger 2	NP_940863	0.307183	6.90991	3.26946	0.00560118	0.207135	-2.07507
TC1200012647.hg.1	MYL6B	myosin light chain 6B	NP_001186558	0.551434	7.36067	3.26939	0.00560198	0.207135	-2.07519
TC0700012590.hg.1	ZC3HC1	zinc finger C3HC-type containing 1	NP_001269119	0.27573	7.49798	3.26854	0.00561145	0.207135	-2.0767
TC1600010772.hg.1	VAC14	Vac14, PIKFYVE complex component	NP_001338086	0.423009	8.42335	3.26768	0.00562107	0.207135	-2.07823
TC0100018443.hg.1	PLPP3	phospholipid phosphatase 3	NP_003704	0.319173	8.36409	3.26374	0.00566522	0.208	-2.08521
TC1100010710.hg.1	HARBI1	harbinger transposase derived 1	NP_776172	0.416761	6.85813	3.25759	0.00573493	0.209504	-2.09611
TC0100014023.hg.1	GPBP1L1	GC-rich promoter binding protein 1 like 1	NP_067652	0.264078	8.22523	3.25646	0.00574783	0.209504	-2.09812
TC0500011984.hg.1	HINT1	histidine triad nucleotide binding protein 1	NP_005331	0.253242	11.1699	3.25256	0.00579258	0.210232	-2.10503
TC1100013012.hg.1	STX3	syntaxin 3	NP_001171511	0.388748	8.5211	3.24721	0.00585458	0.210232	-2.11453
TC1600009134.hg.1	PRSS27	serine protease 27	NP_001305324	0.282629	7.74487	3.24634	0.00586466	0.210232	-2.11606
TC0300007474.hg.1	DNAH1	dynein axonemal heavy chain 1	NP_056327	-0.582652	7.05447	-3.24118	0.00592516	0.210232	-2.12522
TC0100015864.hg.1	S100A6	S100 calcium binding protein A6	NP_055439	0.26135	9.90438	3.24026	0.00593599	0.210232	-2.12684
TC1400007644.hg.1	ACOT1	acyl-CoA thioesterase 1	NP_001032238	0.447981	7.89533	3.2393	0.00594732	0.210232	-2.12854
TC1000008063.hg.1	ADK	adenosine kinase	NP_001114	-0.246062	10.216	-3.23493	0.00599927	0.210232	-2.1363
TC1500006902.hg.1	FAM98B	family with sequence similarity 98 member B	NP_775882	0.297362	7.92981	3.23466	0.00600249	0.210232	-2.13678
TC0600007832.hg.1	BRPF3	bromodomain and PHD finger containing 3	NP_056510	0.374601	7.25644	3.23228	0.00603098	0.210232	-2.141
TC1800008128.hg.1	PTPN2	protein tyrosine phosphatase, non-receptor type 2	NP_001193942	0.304793	8.53799	3.23133	0.00604235	0.210232	-2.14268
TC0300012216.hg.1	CCDC14	coiled-coil domain containing 14	NP_001295246	-0.367253	9.02785	-3.22879	0.00607286	0.210232	-2.14717
TC0100010379.hg.1	UHMK1	U2AF homology motif kinase 1	NP_001171692	-0.272756	10.4482	-3.22804	0.00608198	0.210232	-2.14851
TC1400007562.hg.1	SRSF5	serine and arginine rich splicing factor 5	NP_001034554	-0.219068	11.4559	-3.22689	0.0060959	0.210232	-2.15055
TC1900010951.hg.1	SNRPD2	small nuclear ribonucleoprotein D2 polypeptide	NP_004588	0.285167	9.43746	3.22535	0.00611454	0.210232	-2.15327
TC0100017436.hg.1	TAF1A	TATA-box binding protein associated factor, RNA polymerase I subunit A	NP_001188465	0.537946	6.8401	3.22159	0.00616042	0.210232	-2.15993
TC1900011060.hg.1	LIG1	DNA ligase 1	NP_000225	0.37689	7.73766	3.22125	0.00616469	0.210232	-2.16055
TC0600007377.hg.1	HIST1H2BM	histone cluster 1 H2B family member m	NP_003512	0.349686	11.3967	3.21913	0.00619064	0.210232	-2.1643
TC2000007942.hg.1	FAM217B	family with sequence similarity 217 member B	NP_001177755	0.333207	7.60948	3.21906	0.0061915	0.210232	-2.16442
TC1100006812.hg.1	ZNF143	zinc finger protein 143	NP_001269585	-0.340906	9.31865	-3.21776	0.00620753	0.210232	-2.16673
TC0200016543.hg.1	RIF1	replication timing regulatory factor 1	NP_001171134	-0.299782	9.36701	-3.21721	0.00621432	0.210232	-2.1677
TC1900009227.hg.1	LSM7	LSM7 homolog, U6 small nuclear RNA and mRNA degradation associated	NP_057283	0.341433	8.24848	3.21684	0.00621891	0.210232	-2.16836
TC1600011168.hg.1	ZCCHC14	zinc finger CCHC-type containing 14	NP_055959	0.2706	7.7767	3.21614	0.00622755	0.210232	-2.1696
TC2200007464.hg.1	L3MBTL2	L3MBTL2, polycomb repressive complex 1 subunit	NP_113676	0.396792	8.37116	3.20576	0.00635741	0.213898	-2.18799
TC1600008153.hg.1	TMEM208	transmembrane protein 208	NP_001305146	0.246056	8.21909	3.19838	0.00645127	0.216102	-2.20106
TC1700011657.hg.1	CDC42EP4	CDC42 effector protein 4	NP_036253	0.302499	7.10754	3.19725	0.00646587	0.216102	-2.20307
TC1500007901.hg.1	SNX33	sorting nexin 33	NP_001305075	0.419062	6.82334	3.19368	0.00651192	0.21692	-2.2094
TC1300009810.hg.1	ANKRD10	ankyrin repeat domain 10	NP_001273650	-0.283922	8.84259	-3.19159	0.006539	0.217103	-2.21309
TC1200010795.hg.1	RARG	retinoic acid receptor gamma	NP_000957	0.299771	9.53484	3.1889	0.00657397	0.217547	-2.21785
TC0100008996.hg.1	ZNF326	zinc finger protein 326	NP_001307114	-0.259126	9.83785	-3.1863	0.00660807	0.217555	-2.22246
TC0400012846.hg.1	NAA15	N(alpha)-acetyltransferase 15, NatA auxiliary subunit	NP_476516	-0.222681	10.9622	-3.18558	0.00661749	0.217555	-2.22373
TC0100013323.hg.1	STPG1	sperm tail PG-rich repeat containing 1	NP_001185941	0.369871	7.49894	3.17945	0.00669862	0.219157	-2.23459
TC0900012277.hg.1	AK1	adenylate kinase 1	NP_000467	0.463912	7.25419	3.17862	0.00670978	0.219157	-2.23607
TC0600011644.hg.1	SRPK1	SRSF protein kinase 1	NP_003128	0.348158	8.39511	3.17562	0.00674978	0.21975	-2.24137
TC1700006569.hg.1	RAP1GAP2	RAP1 GTPase activating protein 2	NP_001093868	0.320603	8.53711	3.16791	0.00685406	0.221061	-2.25503
TC1400007647.hg.1	ACOT2	acyl-CoA thioesterase 2	NP_001351106	0.339262	8.24995	3.1677	0.00685689	0.221061	-2.25539
TC1000008315.hg.1	BMPR1A	bone morphogenetic protein receptor type 1A	NP_004320	-0.239348	10.2671	-3.16298	0.0069215	0.221061	-2.26375
TC0300006483.hg.1	BHLHE40	basic helix-loop-helix family member e40	NP_003661	0.275205	9.76057	3.16242	0.00692917	0.221061	-2.26474
TC2200007398.hg.1	SYNGR1	synaptogyrin 1	NP_004702	0.339405	7.97833	3.15889	0.00697796	0.221061	-2.27099
TC0200007994.hg.1	MPHOSPH10	M-phase phosphoprotein 10	NP_005782	-0.314448	8.40534	-3.15544	0.00702596	0.221061	-2.27709
TC0400008041.hg.1	PTPN13	protein tyrosine phosphatase, non-receptor type 13	NP_006255	-0.264086	9.56084	-3.15446	0.00703961	0.221061	-2.27882
TC0100013432.hg.1	WASF2	WAS protein family member 2	NP_001188333	0.273703	9.14953	3.15277	0.00706335	0.221061	-2.28182
TC0700013329.hg.1	AMZ1	archaelysin family metallopeptidase 1	NP_001271284	0.403534	7.6555	3.15245	0.00706788	0.221061	-2.28239
TC0300006961.hg.1	CMTM8	CKLF like MARVEL transmembrane domain containing 8	NP_001307237	0.386791	7.38305	3.15194	0.00707495	0.221061	-2.28328
TC0100013076.hg.1	PADI2	peptidyl arginine deiminase 2	NP_031391	0.271136	7.13926	3.15189	0.00707563	0.221061	-2.28337
TC2200009021.hg.1	CELSR1	cadherin EGF LAG seven-pass G-type receptor 1	NP_055061	0.376073	7.54339	3.1515	0.00708121	0.221061	-2.28407
TC0700007610.hg.1	LANCL2	LanC like 2	NP_061167	0.258289	9.37232	3.15067	0.00709292	0.221061	-2.28554
TC0900010968.hg.1	TRIM14	tripartite motif containing 14	NP_055603	-0.246035	8.90384	-3.15033	0.00709769	0.221061	-2.28614
TC1600008239.hg.1	WWP2	WW domain containing E3 ubiquitin protein ligase 2	NP_001257382	0.255943	8.56977	3.1462	0.00715613	0.221862	-2.29345
TC0400011477.hg.1	CENPE	centromere protein E	NP_001273663	-0.358691	8.68905	-3.14352	0.00719426	0.221862	-2.29818
TC0800011239.hg.1	COX6C	cytochrome c oxidase subunit 6C	NP_004365	0.249961	10.8857	3.14155	0.00722246	0.221862	-2.30166
TC1600007255.hg.1	RBBP6	RB binding protein 6, ubiquitin ligase	NP_008841	-0.282057	10.2821	-3.14137	0.00722516	0.221862	-2.302
TC2100007336.hg.1	TRAPPC10	trafficking protein particle complex 10	NP_001338638	0.329004	8.72331	3.14037	0.00723946	0.221862	-2.30376
TC1600007131.hg.1	ACSM2A	acyl-CoA synthetase medium chain family member 2A	NP_001295098	-0.347226	8.19185	-3.13924	0.00725573	0.221862	-2.30576
TC1000012536.hg.1	MPP7	membrane palmitoylated protein 7	NP_001305099	-0.246908	9.16051	-3.13444	0.0073252	0.222693	-2.31424
TC0800010949.hg.1	SNX16	sorting nexin 16	NP_001335118	0.385393	7.77062	3.13332	0.00734153	0.222693	-2.31623
TC0100008921.hg.1	CLCA2	chloride channel accessory 2	NP_006527	0.486372	7.02121	3.13279	0.0073493	0.222693	-2.31717
TC0100006479.hg.1	KLHL17	kelch like family member 17	NP_938073	-0.326401	7.50621	-3.13087	0.00737739	0.222872	-2.32056
TC0900008945.hg.1	GPR107	G protein-coupled receptor 107	NP_001130029	0.222325	9.04311	3.12699	0.0074345	0.223925	-2.32743
TC0800009919.hg.1	GNRH1	gonadotropin releasing hormone 1	NP_000816	0.346395	6.9793	3.12441	0.00747263	0.224402	-2.33199
TC0700011982.hg.1	CASTOR3	CASTOR family member 3	NP_849153	0.314617	8.31109	3.11991	0.00753965	0.225741	-2.33994
TC0900010808.hg.1	BICD2	BICD cargo adaptor 2	NP_001003800	0.297664	7.28678	3.11764	0.00757383	0.22603	-2.34396
TC1100006577.hg.1	TSSC4	tumor suppressing subtransferable candidate 4	NP_001284587	0.376532	7.37501	3.11528	0.00760935	0.22603	-2.34813
TC0900012276.hg.1	SCAI	suppressor of cancer cell invasion	NP_001138349	0.336812	7.33052	3.1145	0.00762114	0.22603	-2.34951
TC0X00011317.hg.1	TCEAL1	transcription elongation factor A like 1	NP_001006640	0.281885	8.2031	3.11331	0.00763918	0.22603	-2.35161
TC0700008588.hg.1	ZNHIT1	zinc finger HIT-type containing 1	NP_006340	0.32887	9.04519	3.11167	0.007664	0.226099	-2.3545
TC0300011899.hg.1	CBLB	Cbl proto-oncogene B	NP_001308715	0.384132	7.18765	3.11019	0.00768666	0.226105	-2.35713
TC0500010104.hg.1	DAP	death associated protein	NP_001278892	0.435294	8.22216	3.10838	0.00771428	0.226252	-2.36032
TC0900008935.hg.1	USP20	ubiquitin specific peptidase 20	NP_001008563	0.392555	6.91959	3.10581	0.00775371	0.226252	-2.36486
TC1000012428.hg.1	AKR1C3	aldo-keto reductase family 1 member C3	NP_001240837	0.339941	7.26527	3.10426	0.00777761	0.226252	-2.3676
TC0100011871.hg.1	HIST3H2BB	histone cluster 3 H2B family member b	NP_778225	0.276689	8.40031	3.10392	0.00778289	0.226252	-2.3682
TC1900010597.hg.1	YIF1B	Yip1 interacting factor homolog B, membrane trafficking protein	NP_001034760	0.319913	8.9531	3.10006	0.00784271	0.226252	-2.37502
TC2000008815.hg.1	BCL2L1	BCL2 like 1	NP_001182	0.283701	8.66546	3.09937	0.00785357	0.226252	-2.37625
TC0100015711.hg.1	HIST2H2AB	histone cluster 2 H2A family member b	NP_778235	0.286551	10.2538	3.09892	0.00786061	0.226252	-2.37705
TC0300013970.hg.1	PFKFB4	6-phosphofructo-2-kinase/fructose-2,6-biphosphatase 4	NP_001304063	0.352036	6.96272	3.09775	0.00787885	0.226252	-2.37911
TC0200006480.hg.1	TPO	thyroid peroxidase	NP_000538	-0.418001	6.97574	-3.09669	0.0078954	0.226252	-2.38098
TC0100007747.hg.1	GJB3	gap junction protein beta 3	NP_001005752	0.328488	7.78242	3.09428	0.00793332	0.226252	-2.38524
TC1100010058.hg.1	DENND5A	DENN domain containing 5A	NP_001230183	0.260983	7.32559	3.09255	0.00796058	0.226252	-2.38829
TC0100007442.hg.1	ZNF593	zinc finger protein 593	NP_056955	0.444138	7.30266	3.09081	0.00798816	0.226252	-2.39137
TC0200011125.hg.1	ATG16L1	autophagy related 16 like 1	NP_001177195	0.270981	7.87914	3.08992	0.00800228	0.226252	-2.39294
TC0200007628.hg.1	RPS27A	ribosomal protein S27a	NP_001129064	0.259273	11.462	3.0895	0.00800885	0.226252	-2.39367
TC1500009504.hg.1	PYGO1	pygopus family PHD finger 1	NP_001317255	0.456896	7.31018	3.08606	0.00806381	0.226252	-2.39976
TC0200008262.hg.1	RNF181	ring finger protein 181	NP_057578	0.269039	8.17928	3.08547	0.00807318	0.226252	-2.40079
TC0100009061.hg.1	DR1	down-regulator of transcription 1	NP_001929	-0.20785	10.005	-3.08542	0.00807399	0.226252	-2.40088
TC0800008667.hg.1	NOV	nephroblastoma overexpressed	NP_002505	0.324189	6.92763	3.08131	0.00814009	0.227058	-2.40814
TC1000012164.hg.1	DHX32	DEAH-box helicase 32 (putative)	NP_060650	0.204775	9.47046	3.08083	0.00814791	0.227058	-2.40899
TC1600006610.hg.1	CCNF	cyclin F	NP_001310467	0.292551	8.70235	3.07816	0.00819123	0.227216	-2.41371
TC0300011016.hg.1	NME6	NME/NM23 nucleoside diphosphate kinase 6	NP_001295355	0.365619	7.6204	3.07769	0.00819876	0.227216	-2.41453
TC2000006642.hg.1	BMP2	bone morphogenetic protein 2	NP_001191	-0.273429	8.13098	-3.07477	0.00824646	0.22791	-2.41969
TC1900007458.hg.1	ZNF93	zinc finger protein 93	NP_112495	-0.342054	7.59358	-3.06958	0.00833177	0.229028	-2.42884
TC0600014258.hg.1	HLA-B	major histocompatibility complex, class I, B	NP_005505	0.23835	10.0329	3.06919	0.00833828	0.229028	-2.42954
TC0400011548.hg.1	LEF1	lymphoid enhancer binding factor 1	NP_001124185	0.290201	7.79809	3.06817	0.00835521	0.229028	-2.43134
TC0300010913.hg.1	CDCP1	CUB domain containing protein 1	NP_073753	-0.227966	10.897	-3.06521	0.00840437	0.229237	-2.43656
TC0500013385.hg.1	SH3TC2	SH3 domain and tetratricopeptide repeats 2	NP_078853	0.364461	7.23075	3.06497	0.00840838	0.229237	-2.43698
TC0100008075.hg.1	ST3GAL3	ST3 beta-galactoside alpha-2,3-sialyltransferase 3	NP_001257388	0.426927	6.92361	3.06121	0.00847127	0.229463	-2.44361
TC1200006515.hg.1	TEAD4	TEA domain transcription factor 4	NP_003204	0.308996	7.86557	3.05915	0.00850605	0.229463	-2.44726
TC0600011697.hg.1	CCDC167	coiled-coil domain containing 167	NP_612502	0.385632	7.83861	3.0585	0.00851704	0.229463	-2.44841
TC0900007452.hg.1	ZNF658	zinc finger protein 658	NP_001304845	0.397803	6.99138	3.05841	0.0085185	0.229463	-2.44856
TC0900007494.hg.1	FXN	frataxin	NP_000135	0.246126	8.56614	3.05499	0.00857656	0.229463	-2.4546
TC0500009224.hg.1	LSM11	LSM11, U7 small nuclear RNA associated	NP_775762	0.332977	7.31098	3.05266	0.00861622	0.229463	-2.4587
TC0800009997.hg.1	KIF13B	kinesin family member 13B	NP_056069	0.247682	7.82798	3.05219	0.00862416	0.229463	-2.45952
TC0200010083.hg.1	HNRNPA3	heterogeneous nuclear ribonucleoprotein A3	NP_001317176	-0.230515	11.8014	-3.05021	0.00865817	0.229463	-2.46302
TC1100013041.hg.1	VPS51	VPS51, GARP complex subunit	NP_037397	0.245996	7.26757	3.04823	0.00869226	0.229463	-2.46652
TC1900010009.hg.1	JUND	JunD proto-oncogene, AP-1 transcription factor subunit	NP_001273897	0.324602	7.73517	3.04794	0.00869717	0.229463	-2.46702
TC0X00011312.hg.1	ARMCX5	armadillo repeat containing X-linked 5	NP_001161950	0.280317	7.737	3.0476	0.00870304	0.229463	-2.46762
TC0300009613.hg.1	USP13	ubiquitin specific peptidase 13	NP_003931	0.276688	7.4151	3.04741	0.00870639	0.229463	-2.46796
TC1000009414.hg.1	INPP5A	inositol polyphosphate-5-phosphatase A	NP_001307971	0.267335	8.79675	3.04439	0.00875865	0.229463	-2.47328
TC0600009597.hg.1	TNFAIP3	TNF alpha induced protein 3	NP_001257436	0.279941	8.58175	3.04373	0.00877015	0.229463	-2.47445
TC0300007454.hg.1	PARP3	poly(ADP-ribose) polymerase family member 3	NP_001003931	0.343345	7.62106	3.04335	0.00877671	0.229463	-2.47511
TC1000006704.hg.1	TAF3	TATA-box binding protein associated factor 3	NP_114129	0.421488	7.18783	3.04147	0.00880954	0.229463	-2.47843
TC0200014893.hg.1	TLK1	tousled like kinase 1	NP_001130026	0.505467	7.98672	3.04132	0.00881217	0.229463	-2.4787
TC1100011101.hg.1	NXF1	nuclear RNA export factor 1	NP_001074960	-0.310451	7.63763	-3.04046	0.00882726	0.229463	-2.48022
TC0100018238.hg.1	DNAJB4	DnaJ heat shock protein family (Hsp40) member B4	NP_001304028	0.433535	7.42726	3.03641	0.00889844	0.230717	-2.48736
TC2200008796.hg.1	SLC25A17	solute carrier family 25 member 17	NP_001269655	0.250889	8.2019	3.03092	0.00899572	0.23264	-2.49703
TC0600012413.hg.1	IBTK	inhibitor of Bruton tyrosine kinase	NP_001287835	-0.281651	9.47636	-3.02214	0.00915372	0.233579	-2.5125
TC0100017064.hg.1	NUAK2	NUAK family kinase 2	NP_112214	0.42087	8.35016	3.01821	0.00922525	0.233579	-2.51942
TC0600007285.hg.1	HIST1H2AE	histone cluster 1 H2A family member e	NP_066390	0.234769	11.7104	3.01757	0.00923704	0.233579	-2.52056
TC0100018304.hg.1	MTX1	metaxin 1	NP_002446	0.286096	8.98774	3.01743	0.00923947	0.233579	-2.52079
TC1900009052.hg.1	ZNF324B	zinc finger protein 324B	NP_997278	0.249581	7.64042	3.01638	0.00925882	0.233579	-2.52265
TC0600011125.hg.1	HIST1H2AB	histone cluster 1 H2A family member b	NP_003504	0.283443	10.0006	3.01571	0.00927102	0.233579	-2.52382
TC1900007329.hg.1	PGLS	6-phosphogluconolactonase	NP_036220	0.272018	8.61249	3.01536	0.00927746	0.233579	-2.52444
TC0700013522.hg.1	TWIST1	twist family bHLH transcription factor 1	NP_000465	0.319462	7.96273	3.01405	0.00930159	0.233579	-2.52674
TC0500008202.hg.1	FAM174A	family with sequence similarity 174 member A	NP_940909	0.301466	8.1491	3.01349	0.00931189	0.233579	-2.52773
TC0100018510.hg.1	GLMP	glycosylated lysosomal membrane protein	NP_001243533	0.254092	8.39896	3.01291	0.0093227	0.233579	-2.52876
TC1700009402.hg.1	SMYD4	SET and MYND domain containing 4	NP_443160	0.35188	7.48236	3.01233	0.00933336	0.233579	-2.52977
TC0100011096.hg.1	NEK7	NIMA related kinase 7	NP_598001	0.310718	8.74993	3.01201	0.00933924	0.233579	-2.53033
TC0200007702.hg.1	PAPOLG	poly(A) polymerase gamma	NP_075045	0.284248	8.81683	3.01164	0.00934613	0.233579	-2.53099
TC1700012324.hg.1	ABR	ABR, RhoGEF and GTPase activating protein	NP_001083	0.34446	7.53915	3.00989	0.00937864	0.233579	-2.53408
TC0700010857.hg.1	GLI3	GLI family zinc finger 3	NP_000159	-0.265995	7.85906	-3.0098	0.00938033	0.233579	-2.53424
TC0X00008908.hg.1	SLC25A6	solute carrier family 25 member 6	NP_001627	0.212229	12.1103	3.00713	0.00943007	0.234238	-2.53893
TC0100010149.hg.1	RAB25	RAB25, member RAS oncogene family	NP_065120	0.274401	9.90982	3.00237	0.00951935	0.235874	-2.54731
TC0900011811.hg.1	DDX31	DEAD-box helicase 31	NP_001309269	0.446018	6.85284	3.00013	0.00956169	0.23634	-2.55125
TC1600007275.hg.1	LCMT1	leucine carboxyl methyltransferase 1	NP_001027563	0.245519	9.23096	2.99816	0.00959909	0.236684	-2.55472
TC1100009689.hg.1	DEAF1	DEAF1 transcription factor	NP_001280563	0.212058	7.60578	2.99328	0.00969233	0.238398	-2.5633
TC1900012022.hg.1	ZNF616	zinc finger protein 616	NP_848618	0.357534	8.19625	2.98469	0.0098586	0.240205	-2.57841
TC1900006796.hg.1	ALKBH7	alkB homolog 7	NP_115682	0.43882	7.10819	2.9836	0.00987992	0.240205	-2.58033
TC1000010172.hg.1	SVIL	supervillin	NP_001310528	0.352487	7.77805	2.98354	0.00988119	0.240205	-2.58044
TC1500010800.hg.1	ALDH1A3	aldehyde dehydrogenase 1 family member A3	NP_000684	0.250043	8.88427	2.98219	0.00990765	0.240205	-2.58282
TC0100008079.hg.1	IPO13	importin 13	NP_055467	0.366797	7.64567	2.98214	0.00990846	0.240205	-2.58289
TC1900008432.hg.1	EHD2	EH domain containing 2	NP_055416	-0.23728	10.8763	-2.98093	0.00993238	0.240205	-2.58503
TC0200015793.hg.1	OBSL1	obscurin like 1	NP_001166879	0.300161	7.3542	2.9809	0.00993292	0.240205	-2.58508

## Sheet: S9
Supplementary Table 9: Pathway analysis in g:Profiler restricted to REACTOME database sorted by adjusted P value
source	term_name	term_id	adjusted_p_value	negative_log10_of_adjusted_p_value	term_size	query_size	intersection_size	effective_domain_size	intersections
REAC	RNA Polymerase II Transcription	REAC:R-HSA-73857	7.94856e-21	20.0997	1320	427	52	60617	HES1,CCNG2,MYC,PSME1,CCNH,POU2F1,ZNF304,BTG2,DDIT4,HIST1H2BC,ZNF595,ZNF205,SMARCD3,JUNB,INTS2,ZNF324,HSPD1,CITED1,SKIL,JUN,SMARCA2,RNF2,ZNF839,SNAPC2,ZNF562,RUNX1,HIST1H2BH,ZNF510,COX4I1,ZNF282,PSMB10,BRPF3,SRSF5,HIST1H2BM,ZNF143,L3MBTL2,RARG,COX6C,HIST3H2BB,RPS27A,BMP2,LEF1,TEAD4,ZNF658,LSM11,TAF3,ZNF324B,HIST1H2AB,TWIST1,GLI3,ZNF616,TP73
REAC	Gene expression (Transcription)	REAC:R-HSA-74160	6.50231e-20	19.1869	1454	427	53	60617	HES1,CCNG2,MYC,PSME1,CCNH,POU2F1,ZNF304,BTG2,DDIT4,HIST1H2BC,ZNF595,ZNF205,SMARCD3,JUNB,INTS2,ZNF324,HSPD1,CITED1,SKIL,JUN,SMARCA2,RNF2,ZNF839,SNAPC2,ZNF562,RUNX1,HIST1H2BH,ZNF510,COX4I1,ZNF282,PSMB10,BRPF3,SRSF5,TAF1A,HIST1H2BM,ZNF143,L3MBTL2,RARG,COX6C,HIST3H2BB,RPS27A,BMP2,LEF1,TEAD4,ZNF658,LSM11,TAF3,ZNF324B,HIST1H2AB,TWIST1,GLI3,ZNF616,TP73
REAC	Generic Transcription Pathway	REAC:R-HSA-212436	4.76569e-18	17.3219	1199	427	46	60617	HES1,CCNG2,MYC,PSME1,CCNH,ZNF304,BTG2,DDIT4,HIST1H2BC,ZNF595,ZNF205,SMARCD3,JUNB,ZNF324,HSPD1,CITED1,SKIL,JUN,SMARCA2,RNF2,ZNF839,ZNF562,RUNX1,HIST1H2BH,ZNF510,COX4I1,ZNF282,PSMB10,BRPF3,HIST1H2BM,L3MBTL2,RARG,COX6C,HIST3H2BB,RPS27A,BMP2,LEF1,TEAD4,ZNF658,TAF3,ZNF324B,HIST1H2AB,TWIST1,GLI3,ZNF616,TP73
REAC	Metabolism	REAC:R-HSA-1430728	2.02007e-15	14.6946	2072	427	56	60617	CYP1A1,CYP1B1,HMOX1,ACBD6,PSME1,BCKDHA,PDP2,CA5B,HK2,ATP5ME,ITPR3,LHPP,MLX,SMARCD3,LYRM4,MMS19,ABHD4,GDPD3,CHST3,ECSIT,MAT2A,CHST15,NRF1,NDUFB1,FABP4,CHAC1,AHR,PYGB,GLB1L,HS6ST2,SLC36A4,DNPH1,COX4I1,PSMB10,GALE,GCLM,ACSS2,VAC14,PLPP3,ACOT1,ADK,AK1,ACOT2,PTPN13,COX6C,ACSM2A,AKR1C3,PFKFB4,TPO,RPS27A,ST3GAL3,FXN,INPP5A,SLC25A17,PGLS,PARP10
REAC	Signal Transduction	REAC:R-HSA-162582	1.96533e-14	13.7066	2717	427	63	60617	VIPR1,HES1,MYC,PSME1,POU2F1,ITPR3,GGA3,IFT52,HIST1H2BC,JUNB,JAK2,EIF4EBP1,NRIP1,NAPEPLD,SPTAN1,RGR,CITED1,IL6R,SKIL,JUN,RNF2,EDN1,STAP2,RASGRF1,RUNX1,HIST1H2BH,NRP1,RNF31,EEF2K,PTPN6,CDC42EP3,STAT5B,MXD4,ADM,PSMB10,TRIM27,PTPN2,UHMK1,HIST1H2BM,RARG,BMPR1A,WASF2,WWP2,CENPE,GNRH1,SCAI,AKR1C3,HIST3H2BB,RPS27A,PYGO1,BMP2,LEF1,ST3GAL3,JUND,USP13,TNFAIP3,HIST1H2AB,ABR,GLI3,ALDH1A3,TLN1,ZNRF3,RAD21
REAC	Immune System	REAC:R-HSA-168256	2.86499e-14	13.5429	2147	427	55	60617	HMOX1,PJA1,IFI6,MYC,TRIM38,PSME1,ART1,HLA-DRB1,DEFB1,KLHL42,POU2F1,ITPR3,TYROBP,PPL,IL10RB,PIM1,JUNB,JAK2,KRT1,SPTAN1,UBE3C,IL6R,ECSIT,CISH,JUN,EIF4A2,RASGRF1,PYGB,HLA-C,GHDC,HLA-DRA,PTPN6,STAT5B,FBXW11,PSMB10,UBE2Q1,STX3,PTPN2,RAP1GAP2,SYNGR1,PTPN13,WASF2,PADI2,TRIM14,CENPE,RBBP6,CBLB,BCL2L1,RPS27A,CCNF,HLA-B,TNFAIP3,TWIST1,TLN1,TNFSF9
REAC	Metabolism of proteins	REAC:R-HSA-392499	1.33129e-13	12.8757	2015	427	52	60617	MYC,PSME1,TTLL11,HIST1H2AK,USP30,KLHL42,MYDGF,GGA3,HIST1H2BC,OGT,ALG5,EIF4EBP1,NRIP1,SPTAN1,MRPL41,THSD1,SENP5,CISH,RAB7B,RNF2,ERAL1,EIF4A2,UBXN7,TADA2B,HIST1H2BH,PARS2,UIMC1,FBXW11,PSMB10,TRIM27,MRPS15,CHCHD1,FARS2,HIST1H2BM,L3MBTL2,TRAPPC10,USP20,HIST3H2BB,HIST2H2AB,RPS27A,RNF181,CCNF,ST3GAL3,USP13,TNFAIP3,HIST1H2AB,RAB25,OBSL1,LARGE2,TLN1,NFRKB,RAD21
REAC	Cytokine Signaling in Immune system	REAC:R-HSA-1280215	2.38306e-13	12.6229	831	427	33	60617	HMOX1,IFI6,MYC,TRIM38,PSME1,HLA-DRB1,POU2F1,IL10RB,PIM1,JUNB,JAK2,SPTAN1,IL6R,CISH,JUN,EIF4A2,RASGRF1,HLA-C,HLA-DRA,PTPN6,STAT5B,FBXW11,PSMB10,STX3,PTPN2,PTPN13,TRIM14,BCL2L1,RPS27A,HLA-B,TWIST1,TLN1,TNFSF9
REAC	Post-translational protein modification	REAC:R-HSA-597592	3.22309e-12	11.4917	1413	427	41	60617	MYC,PSME1,TTLL11,HIST1H2AK,USP30,KLHL42,HIST1H2BC,OGT,ALG5,NRIP1,SPTAN1,THSD1,SENP5,CISH,RAB7B,RNF2,UBXN7,TADA2B,HIST1H2BH,UIMC1,FBXW11,PSMB10,TRIM27,HIST1H2BM,L3MBTL2,TRAPPC10,USP20,HIST3H2BB,HIST2H2AB,RPS27A,RNF181,CCNF,ST3GAL3,USP13,TNFAIP3,HIST1H2AB,RAB25,OBSL1,LARGE2,NFRKB,RAD21
REAC	Chromatin organization	REAC:R-HSA-4839726	1.18486e-11	10.9263	274	427	19	60617	HIST1H2AK,HIST1H2BC,OGT,SMARCD3,JAK2,KDM7A,KANSL1,SGF29,KDM6A,SMARCA2,TADA2B,HIST1H2BH,BRPF3,HIST1H2BM,PADI2,HIST3H2BB,HIST2H2AB,DR1,HIST1H2AB
REAC	Chromatin modifying enzymes	REAC:R-HSA-3247509	1.18486e-11	10.9263	274	427	19	60617	HIST1H2AK,HIST1H2BC,OGT,SMARCD3,JAK2,KDM7A,KANSL1,SGF29,KDM6A,SMARCA2,TADA2B,HIST1H2BH,BRPF3,HIST1H2BM,PADI2,HIST3H2BB,HIST2H2AB,DR1,HIST1H2AB
REAC	Deubiquitination	REAC:R-HSA-5688426	4.87217e-11	10.3123	298	427	19	60617	MYC,PSME1,HIST1H2AK,USP30,HIST1H2BC,OGT,TADA2B,HIST1H2BH,UIMC1,PSMB10,HIST1H2BM,USP20,HIST3H2BB,HIST2H2AB,RPS27A,USP13,TNFAIP3,HIST1H2AB,NFRKB
REAC	Signaling by Interleukins	REAC:R-HSA-449147	1.5309e-09	8.81505	459	427	21	60617	HMOX1,MYC,PSME1,POU2F1,IL10RB,PIM1,JUNB,JAK2,IL6R,CISH,JUN,PTPN6,STAT5B,FBXW11,PSMB10,STX3,PTPN2,PTPN13,BCL2L1,RPS27A,TWIST1
REAC	HATs acetylate histones	REAC:R-HSA-3214847	2.11183e-09	8.67534	142	427	13	60617	HIST1H2AK,HIST1H2BC,OGT,KANSL1,SGF29,TADA2B,HIST1H2BH,BRPF3,HIST1H2BM,HIST3H2BB,HIST2H2AB,DR1,HIST1H2AB
REAC	Signaling by Nuclear Receptors	REAC:R-HSA-9006931	2.71704e-09	8.5659	292	427	17	60617	MYC,POU2F1,HIST1H2BC,NRIP1,CITED1,JUN,RUNX1,HIST1H2BH,UHMK1,HIST1H2BM,RARG,AKR1C3,HIST3H2BB,JUND,HIST1H2AB,ALDH1A3,RAD21
REAC	Estrogen-dependent gene expression	REAC:R-HSA-9018519	3.4243e-09	8.46543	149	427	13	60617	MYC,POU2F1,HIST1H2BC,NRIP1,CITED1,JUN,RUNX1,HIST1H2BH,HIST1H2BM,HIST3H2BB,JUND,HIST1H2AB,RAD21
REAC	Ub-specific processing proteases	REAC:R-HSA-5689880	4.21243e-09	8.37547	222	427	15	60617	MYC,PSME1,HIST1H2AK,USP30,HIST1H2BC,TADA2B,HIST1H2BH,PSMB10,HIST1H2BM,USP20,HIST3H2BB,HIST2H2AB,RPS27A,USP13,HIST1H2AB
REAC	Developmental Biology	REAC:R-HSA-1266738	1.58023e-08	7.80128	1083	427	30	60617	HES1,KRT23,MYC,PSME1,TYROBP,SPRR1A,PPL,HIST1H2BC,KRT4,SMARCD3,KRT1,SPTAN1,IL6R,JUN,KDM6A,EFNA1,SPRR3,FABP4,RUNX1,HIST1H2BH,NRP1,PSMB10,ALCAM,HIST1H2BM,RARG,HIST3H2BB,RPS27A,LEF1,HIST1H2AB,TLN1
REAC	ESR-mediated signaling	REAC:R-HSA-8939211	3.15556e-08	7.50092	218	427	14	60617	MYC,POU2F1,HIST1H2BC,NRIP1,CITED1,JUN,RUNX1,HIST1H2BH,UHMK1,HIST1H2BM,HIST3H2BB,JUND,HIST1H2AB,RAD21
REAC	Signaling by NOTCH	REAC:R-HSA-157118	6.74618e-08	7.17094	232	427	14	60617	HES1,MYC,PSME1,HIST1H2BC,JUN,RUNX1,HIST1H2BH,PSMB10,HIST1H2BM,WWP2,HIST3H2BB,RPS27A,ST3GAL3,HIST1H2AB
REAC	Cell Cycle, Mitotic	REAC:R-HSA-69278	7.46543e-08	7.12694	527	427	20	60617	MYC,PSME1,CCNH,TUBGCP5,HIST1H2BC,JAK2,GTSE1,TUBGCP2,HIST1H2BH,FBXW11,PSMB10,LIG1,HIST1H2BM,CENPE,HIST3H2BB,RPS27A,HIST1H2AB,NEK7,LCMT1,RAD21
REAC	Transcriptional regulation by RUNX1	REAC:R-HSA-8878171	7.68144e-08	7.11456	236	427	14	60617	PSME1,CCNH,HIST1H2BC,SMARCD3,SMARCA2,RNF2,RUNX1,HIST1H2BH,PSMB10,HIST1H2BM,HIST3H2BB,RPS27A,HIST1H2AB,TP73
REAC	RUNX1 regulates transcription of genes involved in differentiation of HSCs	REAC:R-HSA-8939236	1.00608e-07	6.99737	130	427	11	60617	PSME1,CCNH,HIST1H2BC,RUNX1,HIST1H2BH,PSMB10,HIST1H2BM,HIST3H2BB,RPS27A,HIST1H2AB,TP73
REAC	Cell Cycle	REAC:R-HSA-1640170	2.65374e-07	6.57614	632	427	21	60617	MYC,PSME1,CCNH,TUBGCP5,HIST1H2BC,JAK2,GTSE1,TUBGCP2,HIST1H2BH,UIMC1,FBXW11,PSMB10,LIG1,HIST1H2BM,CENPE,HIST3H2BB,RPS27A,HIST1H2AB,NEK7,LCMT1,RAD21
REAC	Transcriptional regulation of granulopoiesis	REAC:R-HSA-9616222	5.51058e-07	6.2588	89	427	9	60617	MYC,HIST1H2BC,IL6R,RUNX1,HIST1H2BH,HIST1H2BM,HIST3H2BB,LEF1,HIST1H2AB
REAC	Metabolism of RNA	REAC:R-HSA-8953854	2.64162e-06	5.57813	662	427	20	60617	ZFP36,PSME1,CCNH,DCP1B,CWC25,QTRT2,EIF4A2,TRIM39-RPP21,POP1,PSMB10,FAM98B,SRSF5,SNRPD2,LSM7,MPHOSPH10,RPS27A,LSM11,HNRNPA3,NXF1,METTL3
REAC	Interleukin-4 and Interleukin-13 signaling	REAC:R-HSA-6785807	3.28182e-06	5.48388	110	427	9	60617	HMOX1,MYC,POU2F1,PIM1,JUNB,JAK2,IL6R,BCL2L1,TWIST1
REAC	TCF dependent signaling in response to WNT	REAC:R-HSA-201681	3.93557e-06	5.40499	232	427	12	60617	MYC,PSME1,HIST1H2BC,HIST1H2BH,PSMB10,HIST1H2BM,HIST3H2BB,RPS27A,PYGO1,LEF1,HIST1H2AB,ZNRF3
REAC	Interferon Signaling	REAC:R-HSA-913531	4.8355e-06	5.31556	193	427	11	60617	IFI6,TRIM38,HLA-DRB1,JAK2,EIF4A2,HLA-C,HLA-DRA,PTPN6,TRIM14,RPS27A,HLA-B
REAC	Interferon gamma signaling	REAC:R-HSA-877300	6.21651e-06	5.20645	87	427	8	60617	TRIM38,HLA-DRB1,JAK2,HLA-C,HLA-DRA,PTPN6,TRIM14,HLA-B
REAC	Formation of the beta-catenin:TCF transactivating complex	REAC:R-HSA-201722	8.54667e-06	5.0682	91	427	8	60617	MYC,HIST1H2BC,HIST1H2BH,HIST1H2BM,HIST3H2BB,PYGO1,LEF1,HIST1H2AB
REAC	Adaptive Immune System	REAC:R-HSA-1280218	1.0171e-05	4.99263	799	427	21	60617	PJA1,PSME1,HLA-DRB1,KLHL42,ITPR3,TYROBP,PPL,UBE3C,HLA-C,HLA-DRA,PTPN6,FBXW11,PSMB10,UBE2Q1,RAP1GAP2,CENPE,RBBP6,CBLB,RPS27A,CCNF,HLA-B
REAC	Transcriptional regulation by RUNX3	REAC:R-HSA-8878159	1.03439e-05	4.98532	94	427	8	60617	HES1,MYC,PSME1,RUNX1,PSMB10,RPS27A,LEF1,TEAD4
REAC	UCH proteinases	REAC:R-HSA-5689603	1.74771e-05	4.75753	101	427	8	60617	PSME1,HIST1H2AK,OGT,PSMB10,HIST2H2AB,RPS27A,HIST1H2AB,NFRKB
REAC	Signaling by WNT	REAC:R-HSA-195721	1.93124e-05	4.71416	327	427	13	60617	MYC,PSME1,ITPR3,HIST1H2BC,HIST1H2BH,PSMB10,HIST1H2BM,HIST3H2BB,RPS27A,PYGO1,LEF1,HIST1H2AB,ZNRF3
REAC	Pre-NOTCH Expression and Processing	REAC:R-HSA-1912422	2.95924e-05	4.52882	109	427	8	60617	HIST1H2BC,JUN,RUNX1,HIST1H2BH,HIST1H2BM,HIST3H2BB,ST3GAL3,HIST1H2AB
REAC	Transcriptional regulation by RUNX2	REAC:R-HSA-8878166	5.25077e-05	4.27978	118	427	8	60617	HES1,PSME1,RUNX1,PSMB10,RPS27A,BMP2,TWIST1,GLI3
REAC	Activation of anterior HOX genes in hindbrain development during early embryogenesis	REAC:R-HSA-5617472	6.02379e-05	4.22013	121	427	8	60617	HIST1H2BC,JUN,KDM6A,HIST1H2BH,HIST1H2BM,RARG,HIST3H2BB,HIST1H2AB
REAC	Activation of HOX genes during differentiation	REAC:R-HSA-5619507	6.02379e-05	4.22013	121	427	8	60617	HIST1H2BC,JUN,KDM6A,HIST1H2BH,HIST1H2BM,RARG,HIST3H2BB,HIST1H2AB
REAC	Class I MHC mediated antigen processing & presentation	REAC:R-HSA-983169	6.43363e-05	4.19154	369	427	13	60617	PJA1,PSME1,KLHL42,UBE3C,HLA-C,FBXW11,PSMB10,UBE2Q1,RBBP6,CBLB,RPS27A,CCNF,HLA-B
REAC	Oxidative Stress Induced Senescence	REAC:R-HSA-2559580	6.48679e-05	4.18797	123	427	8	60617	HIST1H2BC,JUN,RNF2,HIST1H2BH,HIST1H2BM,HIST3H2BB,RPS27A,HIST1H2AB
REAC	G2/M Checkpoints	REAC:R-HSA-69481	7.59542e-05	4.11945	168	427	9	60617	PSME1,HIST1H2BC,GTSE1,HIST1H2BH,UIMC1,PSMB10,HIST1H2BM,HIST3H2BB,RPS27A
REAC	RNA Polymerase I Promoter Escape	REAC:R-HSA-73772	8.55296e-05	4.06788	91	427	7	60617	CCNH,HIST1H2BC,HIST1H2BH,TAF1A,HIST1H2BM,HIST3H2BB,HIST1H2AB
REAC	M Phase	REAC:R-HSA-68886	9.28378e-05	4.03227	385	427	13	60617	PSME1,TUBGCP5,HIST1H2BC,TUBGCP2,HIST1H2BH,PSMB10,HIST1H2BM,CENPE,HIST3H2BB,RPS27A,HIST1H2AB,NEK7,RAD21
REAC	Pre-NOTCH Transcription and Translation	REAC:R-HSA-1912408	9.46065e-05	4.02408	93	427	7	60617	HIST1H2BC,JUN,RUNX1,HIST1H2BH,HIST1H2BM,HIST3H2BB,HIST1H2AB
REAC	DNA Repair	REAC:R-HSA-73894	9.50891e-05	4.02187	329	427	12	60617	CCNH,HIST1H2BC,DCLRE1B,HIST1H2BH,UIMC1,LIG1,HIST1H2BM,RIF1,HIST3H2BB,RPS27A,HIST1H2AB,NFRKB
REAC	HDACs deacetylate histones	REAC:R-HSA-3214815	9.73699e-05	4.01158	94	427	7	60617	HIST1H2AK,HIST1H2BC,HIST1H2BH,HIST1H2BM,HIST3H2BB,HIST2H2AB,HIST1H2AB
REAC	MAPK family signaling cascades	REAC:R-HSA-5683057	9.83666e-05	4.00715	276	427	11	60617	MYC,PSME1,JAK2,SPTAN1,IL6R,JUN,RASGRF1,CDC42EP3,PSMB10,RPS27A,TLN1
REAC	Metalloprotease DUBs	REAC:R-HSA-5689901	0.00011581	3.93625	37	427	5	60617	HIST1H2AK,UIMC1,HIST2H2AB,RPS27A,HIST1H2AB
REAC	Metabolism of carbohydrates	REAC:R-HSA-71387	0.000125516	3.9013	285	427	11	60617	HK2,CHST3,CHST15,PYGB,GLB1L,HS6ST2,GALE,PFKFB4,RPS27A,ST3GAL3,PGLS
REAC	PTEN Regulation	REAC:R-HSA-6807070	0.000125516	3.9013	138	427	8	60617	PSME1,JUN,RNF2,PSMB10,TRIM27,WWP2,RPS27A,USP13
REAC	SIRT1 negatively regulates rRNA expression	REAC:R-HSA-427359	0.00015903	3.79852	68	427	6	60617	HIST1H2BC,HIST1H2BH,TAF1A,HIST1H2BM,HIST3H2BB,HIST1H2AB
REAC	Cellular responses to stress	REAC:R-HSA-2262752	0.000160823	3.79365	476	427	14	60617	PSME1,HIST1H2BC,HIST1H1C,JUN,RNF2,HSPH1,HIST1H2BH,PSMB10,FNIP2,HIST1H2BM,HIST3H2BB,RPS27A,HIST1H2AB,BAG1
REAC	Nonhomologous End-Joining (NHEJ)	REAC:R-HSA-5693571	0.000163871	3.7855	69	427	6	60617	HIST1H2BC,HIST1H2BH,UIMC1,HIST1H2BM,RIF1,HIST3H2BB
REAC	Regulation of PTEN stability and activity	REAC:R-HSA-8948751	0.000163871	3.7855	69	427	6	60617	PSME1,PSMB10,TRIM27,WWP2,RPS27A,USP13
REAC	Cellular Senescence	REAC:R-HSA-2559583	0.000176136	3.75415	193	427	9	60617	HIST1H2BC,HIST1H1C,JUN,RNF2,HIST1H2BH,HIST1H2BM,HIST3H2BB,RPS27A,HIST1H2AB
REAC	NoRC negatively regulates rRNA expression	REAC:R-HSA-427413	0.000178456	3.74847	106	427	7	60617	CCNH,HIST1H2BC,HIST1H2BH,TAF1A,HIST1H2BM,HIST3H2BB,HIST1H2AB
REAC	G2/M Transition	REAC:R-HSA-69275	0.000192489	3.71559	196	427	9	60617	PSME1,CCNH,TUBGCP5,GTSE1,TUBGCP2,FBXW11,PSMB10,RPS27A,LCMT1
REAC	Innate Immune System	REAC:R-HSA-168249	0.000196916	3.70572	1092	427	22	60617	PSME1,ART1,DEFB1,ITPR3,TYROBP,KRT1,SPTAN1,ECSIT,JUN,PYGB,HLA-C,GHDC,PTPN6,FBXW11,PSMB10,SYNGR1,WASF2,PADI2,BCL2L1,RPS27A,HLA-B,TNFAIP3
REAC	Cellular responses to external stimuli	REAC:R-HSA-8953897	0.000196916	3.70572	490	427	14	60617	PSME1,HIST1H2BC,HIST1H1C,JUN,RNF2,HSPH1,HIST1H2BH,PSMB10,FNIP2,HIST1H2BM,HIST3H2BB,RPS27A,HIST1H2AB,BAG1
REAC	Mitotic G2-G2/M phases	REAC:R-HSA-453274	0.000196916	3.70572	198	427	9	60617	PSME1,CCNH,TUBGCP5,GTSE1,TUBGCP2,FBXW11,PSMB10,RPS27A,LCMT1
REAC	Negative epigenetic regulation of rRNA expression	REAC:R-HSA-5250941	0.000196916	3.70572	109	427	7	60617	CCNH,HIST1H2BC,HIST1H2BH,TAF1A,HIST1H2BM,HIST3H2BB,HIST1H2AB
REAC	RNA Polymerase I Promoter Clearance	REAC:R-HSA-73854	0.000196916	3.70572	110	427	7	60617	CCNH,HIST1H2BC,HIST1H2BH,TAF1A,HIST1H2BM,HIST3H2BB,HIST1H2AB
REAC	Senescence-Associated Secretory Phenotype (SASP)	REAC:R-HSA-2559582	0.000196916	3.70572	110	427	7	60617	HIST1H2BC,JUN,HIST1H2BH,HIST1H2BM,HIST3H2BB,RPS27A,HIST1H2AB
REAC	Antigen processing: Ubiquitination & Proteasome degradation	REAC:R-HSA-983168	0.000196916	3.70572	307	427	11	60617	PJA1,PSME1,KLHL42,UBE3C,FBXW11,PSMB10,UBE2Q1,RBBP6,CBLB,RPS27A,CCNF
REAC	Amyloid fiber formation	REAC:R-HSA-977225	0.000196916	3.70572	109	427	7	60617	GGA3,HIST1H2BC,HIST1H2BH,HIST1H2BM,HIST3H2BB,RPS27A,HIST1H2AB
REAC	RNA Polymerase I Transcription	REAC:R-HSA-73864	0.000205835	3.68648	111	427	7	60617	CCNH,HIST1H2BC,HIST1H2BH,TAF1A,HIST1H2BM,HIST3H2BB,HIST1H2AB
REAC	Recruitment and ATM-mediated phosphorylation of repair and signaling proteins at DNA double strand breaks	REAC:R-HSA-5693565	0.000232689	3.63322	76	427	6	60617	HIST1H2BC,HIST1H2BH,UIMC1,HIST1H2BM,HIST3H2BB,RPS27A
REAC	Protein localization	REAC:R-HSA-9609507	0.00024041	3.61905	158	427	8	60617	HMOX1,HSPD1,ACOT2,RPS27A,FXN,SLC25A17,MTX1,SLC25A6
REAC	DNA Double Strand Break Response	REAC:R-HSA-5693606	0.00024041	3.61905	77	427	6	60617	HIST1H2BC,HIST1H2BH,UIMC1,HIST1H2BM,HIST3H2BB,RPS27A
REAC	Meiotic synapsis	REAC:R-HSA-1221632	0.00024041	3.61905	77	427	6	60617	HIST1H2BC,HIST1H2BH,HIST1H2BM,HIST3H2BB,HIST1H2AB,RAD21
REAC	Disease	REAC:R-HSA-1643685	0.00024665	3.60792	1035	427	21	60617	CYP1B1,HES1,MYC,PSME1,CCNH,JAK2,KDM7A,CHST3,NAPEPLD,THSD1,JUN,STAT5B,PSMB10,GALE,GCLM,LIG1,RPS27A,ST3GAL3,TAF3,SLC25A6,TLN1
REAC	Growth hormone receptor signaling	REAC:R-HSA-982772	0.00024665	3.60792	23	427	4	60617	JAK2,CISH,PTPN6,STAT5B
REAC	RMTs methylate histone arginines	REAC:R-HSA-3214858	0.00026739	3.57285	79	427	6	60617	HIST1H2AK,SMARCD3,JAK2,SMARCA2,HIST2H2AB,HIST1H2AB
REAC	Metabolism of lipids	REAC:R-HSA-556833	0.00027088	3.56722	730	427	17	60617	CYP1A1,CYP1B1,ACBD6,SMARCD3,ABHD4,GDPD3,NRF1,FABP4,AHR,GLB1L,VAC14,PLPP3,ACOT1,ACOT2,PTPN13,AKR1C3,SLC25A17
REAC	DNA Damage/Telomere Stress Induced Senescence	REAC:R-HSA-2559586	0.0002799	3.553	80	427	6	60617	HIST1H2BC,HIST1H1C,HIST1H2BH,HIST1H2BM,HIST3H2BB,HIST1H2AB
REAC	Telomere Maintenance	REAC:R-HSA-157579	0.000318186	3.49732	82	427	6	60617	HIST1H2BC,HIST1H2BH,LIG1,HIST1H2BM,HIST3H2BB,HIST1H2AB
REAC	Packaging Of Telomere Ends	REAC:R-HSA-171306	0.00040071	3.39717	52	427	5	60617	HIST1H2BC,HIST1H2BH,HIST1H2BM,HIST3H2BB,HIST1H2AB
REAC	Base Excision Repair	REAC:R-HSA-73884	0.000487857	3.31171	89	427	6	60617	HIST1H2BC,HIST1H2BH,LIG1,HIST1H2BM,HIST3H2BB,HIST1H2AB
REAC	MAPK6/MAPK4 signaling	REAC:R-HSA-5687128	0.000487857	3.31171	89	427	6	60617	MYC,PSME1,JUN,CDC42EP3,PSMB10,RPS27A
REAC	Recognition and association of DNA glycosylase with site containing an affected purine	REAC:R-HSA-110330	0.000495169	3.30525	55	427	5	60617	HIST1H2BC,HIST1H2BH,HIST1H2BM,HIST3H2BB,HIST1H2AB
REAC	Cleavage of the damaged purine	REAC:R-HSA-110331	0.000495169	3.30525	55	427	5	60617	HIST1H2BC,HIST1H2BH,HIST1H2BM,HIST3H2BB,HIST1H2AB
REAC	B-WICH complex positively regulates rRNA expression	REAC:R-HSA-5250924	0.000495169	3.30525	90	427	6	60617	HIST1H2BC,HIST1H2BH,TAF1A,HIST1H2BM,HIST3H2BB,HIST1H2AB
REAC	Depurination	REAC:R-HSA-73927	0.000495169	3.30525	55	427	5	60617	HIST1H2BC,HIST1H2BH,HIST1H2BM,HIST3H2BB,HIST1H2AB
REAC	Cell Cycle Checkpoints	REAC:R-HSA-69620	0.000498959	3.30194	289	427	10	60617	PSME1,HIST1H2BC,GTSE1,HIST1H2BH,UIMC1,PSMB10,HIST1H2BM,CENPE,HIST3H2BB,RPS27A
REAC	Neddylation	REAC:R-HSA-8951664	0.000507848	3.29427	233	427	9	60617	PSME1,KLHL42,CISH,UBXN7,FBXW11,PSMB10,RPS27A,CCNF,OBSL1
REAC	Membrane Trafficking	REAC:R-HSA-199991	0.000512892	3.28997	626	427	15	60617	GGA3,SPTAN1,FNBP1,AP1G2,RAB7B,DENND2C,TRAPPC12,CENPE,TRAPPC10,BICD2,GJB3,DENND5A,RPS27A,KIF13B,VPS51
REAC	E3 ubiquitin ligases ubiquitinate target proteins	REAC:R-HSA-8866654	0.000605745	3.21771	58	427	5	60617	HIST1H2BC,HIST1H2BH,HIST1H2BM,RPS27A,RNF181
REAC	Interleukin-1 family signaling	REAC:R-HSA-446652	0.000630625	3.20023	138	427	7	60617	PSME1,PTPN6,FBXW11,PSMB10,PTPN2,PTPN13,RPS27A
REAC	Cleavage of the damaged pyrimidine	REAC:R-HSA-110329	0.000674674	3.17091	60	427	5	60617	HIST1H2BC,HIST1H2BH,HIST1H2BM,HIST3H2BB,HIST1H2AB
REAC	RUNX1 regulates genes involved in megakaryocyte differentiation and platelet function	REAC:R-HSA-8936459	0.000674674	3.17091	97	427	6	60617	HIST1H2BC,RUNX1,HIST1H2BH,HIST1H2BM,HIST3H2BB,HIST1H2AB
REAC	Vesicle-mediated transport	REAC:R-HSA-5653656	0.000674674	3.17091	720	427	16	60617	GGA3,SPTAN1,FNBP1,AP1G2,RAB7B,HSPH1,DENND2C,TRAPPC12,CENPE,TRAPPC10,BICD2,GJB3,DENND5A,RPS27A,KIF13B,VPS51
REAC	Recognition and association of DNA glycosylase with site containing an affected pyrimidine	REAC:R-HSA-110328	0.000674674	3.17091	60	427	5	60617	HIST1H2BC,HIST1H2BH,HIST1H2BM,HIST3H2BB,HIST1H2AB
REAC	Depyrimidination	REAC:R-HSA-73928	0.000674674	3.17091	60	427	5	60617	HIST1H2BC,HIST1H2BH,HIST1H2BM,HIST3H2BB,HIST1H2AB
REAC	Downstream TCR signaling	REAC:R-HSA-202424	0.00069971	3.15508	98	427	6	60617	PSME1,HLA-DRB1,HLA-DRA,FBXW11,PSMB10,RPS27A
REAC	Processing of DNA double-strand break ends	REAC:R-HSA-5693607	0.00069971	3.15508	98	427	6	60617	HIST1H2BC,HIST1H2BH,UIMC1,HIST1H2BM,HIST3H2BB,RPS27A
REAC	Base-Excision Repair, AP Site Formation	REAC:R-HSA-73929	0.000701982	3.15367	61	427	5	60617	HIST1H2BC,HIST1H2BH,HIST1H2BM,HIST3H2BB,HIST1H2AB
REAC	Signaling by TGF-beta family members	REAC:R-HSA-9006936	0.000767271	3.11505	100	427	6	60617	MYC,JUNB,SKIL,BMPR1A,RPS27A,BMP2
REAC	RNA Polymerase I Promoter Opening	REAC:R-HSA-73728	0.000803476	3.09503	63	427	5	60617	HIST1H2BC,HIST1H2BH,HIST1H2BM,HIST3H2BB,HIST1H2AB
REAC	Epigenetic regulation of gene expression	REAC:R-HSA-212165	0.000836472	3.07755	147	427	7	60617	CCNH,HIST1H2BC,HIST1H2BH,TAF1A,HIST1H2BM,HIST3H2BB,HIST1H2AB
REAC	DNA methylation	REAC:R-HSA-5334118	0.000915073	3.03854	65	427	5	60617	HIST1H2BC,HIST1H2BH,HIST1H2BM,HIST3H2BB,HIST1H2AB
REAC	Positive epigenetic regulation of rRNA expression	REAC:R-HSA-5250913	0.000966675	3.01472	105	427	6	60617	HIST1H2BC,HIST1H2BH,TAF1A,HIST1H2BM,HIST3H2BB,HIST1H2AB
REAC	Activated PKN1 stimulates transcription of AR (androgen receptor) regulated genes KLK2 and KLK3	REAC:R-HSA-5625886	0.00103732	2.98409	67	427	5	60617	HIST1H2BC,HIST1H2BH,HIST1H2BM,HIST3H2BB,HIST1H2AB
REAC	RUNX1 interacts with co-factors whose precise effect on RUNX1 targets is not known	REAC:R-HSA-8939243	0.00107561	2.96834	36	427	4	60617	SMARCD3,SMARCA2,RNF2,RUNX1
REAC	Chromosome Maintenance	REAC:R-HSA-73886	0.00115436	2.93766	109	427	6	60617	HIST1H2BC,HIST1H2BH,LIG1,HIST1H2BM,HIST3H2BB,HIST1H2AB
REAC	Regulation of RUNX2 expression and activity	REAC:R-HSA-8939902	0.0013283	2.87671	71	427	5	60617	PSME1,PSMB10,RPS27A,BMP2,TWIST1
REAC	S Phase	REAC:R-HSA-69242	0.00137713	2.86103	161	427	7	60617	MYC,PSME1,CCNH,PSMB10,LIG1,RPS27A,RAD21
REAC	Deposition of new CENPA-containing nucleosomes at the centromere	REAC:R-HSA-606279	0.00144721	2.83947	73	427	5	60617	HIST1H2BC,HIST1H2BH,HIST1H2BM,HIST3H2BB,HIST1H2AB
REAC	Nucleosome assembly	REAC:R-HSA-774815	0.00144721	2.83947	73	427	5	60617	HIST1H2BC,HIST1H2BH,HIST1H2BM,HIST3H2BB,HIST1H2AB
REAC	PRC2 methylates histones and DNA	REAC:R-HSA-212300	0.00144721	2.83947	73	427	5	60617	HIST1H2BC,HIST1H2BH,HIST1H2BM,HIST3H2BB,HIST1H2AB
REAC	Condensation of Prophase Chromosomes	REAC:R-HSA-2299718	0.00144721	2.83947	73	427	5	60617	HIST1H2BC,HIST1H2BH,HIST1H2BM,HIST3H2BB,HIST1H2AB
REAC	Biological oxidations	REAC:R-HSA-211859	0.00145775	2.83632	218	427	8	60617	CYP1A1,CYP1B1,MAT2A,CHAC1,AHR,GCLM,ACSS2,ACSM2A
REAC	DNA Double-Strand Break Repair	REAC:R-HSA-5693532	0.00156764	2.80475	166	427	7	60617	HIST1H2BC,HIST1H2BH,UIMC1,HIST1H2BM,RIF1,HIST3H2BB,RPS27A
REAC	Meiosis	REAC:R-HSA-1500620	0.00156764	2.80475	117	427	6	60617	HIST1H2BC,HIST1H2BH,HIST1H2BM,HIST3H2BB,HIST1H2AB,RAD21
REAC	ERCC6 (CSB) and EHMT2 (G9a) positively regulate rRNA expression	REAC:R-HSA-427389	0.00168926	2.7723	76	427	5	60617	HIST1H2BC,HIST1H2BH,HIST1H2BM,HIST3H2BB,HIST1H2AB
REAC	TCR signaling	REAC:R-HSA-202403	0.00168956	2.77223	119	427	6	60617	PSME1,HLA-DRB1,HLA-DRA,FBXW11,PSMB10,RPS27A
REAC	Rab regulation of trafficking	REAC:R-HSA-9007101	0.00183369	2.73668	121	427	6	60617	GGA3,RAB7B,DENND2C,TRAPPC12,TRAPPC10,DENND5A
REAC	Intracellular signaling by second messengers	REAC:R-HSA-9006925	0.00183883	2.73546	288	427	9	60617	PSME1,ITPR3,JUN,RNF2,PSMB10,TRIM27,WWP2,RPS27A,USP13
REAC	Protein ubiquitination	REAC:R-HSA-8852135	0.00184462	2.73409	78	427	5	60617	HIST1H2BC,HIST1H2BH,HIST1H2BM,RPS27A,RNF181
REAC	Fatty acid metabolism	REAC:R-HSA-8978868	0.00197783	2.70381	174	427	7	60617	CYP1A1,CYP1B1,ACBD6,ACOT1,ACOT2,AKR1C3,SLC25A17
REAC	Translation	REAC:R-HSA-72766	0.001985	2.70224	292	427	9	60617	EIF4EBP1,MRPL41,ERAL1,EIF4A2,PARS2,MRPS15,CHCHD1,FARS2,RPS27A
REAC	Apoptosis	REAC:R-HSA-109581	0.00200779	2.69728	175	427	7	60617	PSME1,SPTAN1,HIST1H1C,PSMB10,BCL2L1,RPS27A,TP73
REAC	Transcriptional activity of SMAD2/SMAD3:SMAD4 heterotrimer	REAC:R-HSA-2173793	0.00200779	2.69728	44	427	4	60617	MYC,JUNB,SKIL,RPS27A
REAC	Diseases of signal transduction	REAC:R-HSA-5663202	0.00209973	2.67784	361	427	10	60617	HES1,MYC,PSME1,JAK2,KDM7A,NAPEPLD,STAT5B,PSMB10,RPS27A,TLN1
REAC	Transcriptional Regulation by TP53	REAC:R-HSA-3700989	0.00212906	2.67181	362	427	10	60617	CCNH,BTG2,DDIT4,JUN,COX4I1,BRPF3,COX6C,RPS27A,TAF3,TP73
REAC	Programmed Cell Death	REAC:R-HSA-5357801	0.00216308	2.66493	178	427	7	60617	PSME1,SPTAN1,HIST1H1C,PSMB10,BCL2L1,RPS27A,TP73
REAC	ER-Phagosome pathway	REAC:R-HSA-1236974	0.00225806	2.64626	83	427	5	60617	PSME1,HLA-C,PSMB10,RPS27A,HLA-B
REAC	Formation of the cornified envelope	REAC:R-HSA-6809371	0.00225806	2.64626	128	427	6	60617	KRT23,SPRR1A,PPL,KRT4,KRT1,SPRR3
REAC	MAPK1/MAPK3 signaling	REAC:R-HSA-5684996	0.00225806	2.64626	237	427	8	60617	PSME1,JAK2,SPTAN1,IL6R,RASGRF1,PSMB10,RPS27A,TLN1
REAC	Cyclin E associated events during G1/S transition	REAC:R-HSA-69202	0.00225806	2.64626	83	427	5	60617	MYC,PSME1,CCNH,PSMB10,RPS27A
REAC	Interleukin-3, Interleukin-5 and GM-CSF signaling	REAC:R-HSA-512988	0.00243729	2.61309	47	427	4	60617	JAK2,PTPN6,STAT5B,RPS27A
REAC	Cyclin A:Cdk2-associated events at S phase entry	REAC:R-HSA-69656	0.00248397	2.60485	85	427	5	60617	MYC,PSME1,CCNH,PSMB10,RPS27A
REAC	HDR through Homologous Recombination (HRR) or Single Strand Annealing (SSA)	REAC:R-HSA-5693567	0.00257833	2.58866	132	427	6	60617	HIST1H2BC,HIST1H2BH,UIMC1,HIST1H2BM,HIST3H2BB,RPS27A
REAC	Meiotic recombination	REAC:R-HSA-912446	0.00272517	2.56461	87	427	5	60617	HIST1H2BC,HIST1H2BH,HIST1H2BM,HIST3H2BB,HIST1H2AB
REAC	Mitotic Prophase	REAC:R-HSA-68875	0.00286371	2.54307	135	427	6	60617	HIST1H2BC,HIST1H2BH,HIST1H2BM,HIST3H2BB,HIST1H2AB,NEK7
REAC	Interleukin-37 signaling	REAC:R-HSA-9008059	0.00289446	2.53843	21	427	3	60617	PTPN6,PTPN2,PTPN13
REAC	PIP3 activates AKT signaling	REAC:R-HSA-1257604	0.00291268	2.53571	249	427	8	60617	PSME1,JUN,RNF2,PSMB10,TRIM27,WWP2,RPS27A,USP13
REAC	RAB GEFs exchange GTP for GDP on RABs	REAC:R-HSA-8876198	0.00293928	2.53176	89	427	5	60617	RAB7B,DENND2C,TRAPPC12,TRAPPC10,DENND5A
REAC	FLT3 Signaling	REAC:R-HSA-9607240	0.00294808	2.53046	250	427	8	60617	PSME1,JAK2,SPTAN1,RASGRF1,STAT5B,PSMB10,RPS27A,TLN1
REAC	Homology Directed Repair	REAC:R-HSA-5693538	0.00310414	2.50806	138	427	6	60617	HIST1H2BC,HIST1H2BH,UIMC1,HIST1H2BM,HIST3H2BB,RPS27A
REAC	Mitochondrial biogenesis	REAC:R-HSA-1592230	0.00335063	2.47487	92	427	5	60617	ATP5ME,SMARCD3,NRF1,ACSS2,MTX1
REAC	RHO GTPases activate PKNs	REAC:R-HSA-5625740	0.00366841	2.43552	94	427	5	60617	HIST1H2BC,HIST1H2BH,HIST1H2BM,HIST3H2BB,HIST1H2AB
REAC	Reproduction	REAC:R-HSA-1474165	0.00366841	2.43552	143	427	6	60617	HIST1H2BC,HIST1H2BH,HIST1H2BM,HIST3H2BB,HIST1H2AB,RAD21
REAC	G2/M DNA damage checkpoint	REAC:R-HSA-69473	0.00380008	2.42021	95	427	5	60617	HIST1H2BC,HIST1H2BH,UIMC1,HIST1H2BM,HIST3H2BB
REAC	PD-1 signaling	REAC:R-HSA-389948	0.00406898	2.39051	24	427	3	60617	HLA-DRB1,HLA-DRA,PTPN6
REAC	CLEC7A (Dectin-1) signaling	REAC:R-HSA-5607764	0.00412171	2.38492	97	427	5	60617	PSME1,ITPR3,FBXW11,PSMB10,RPS27A
REAC	Mitotic G1 phase and G1/S transition	REAC:R-HSA-453279	0.00427527	2.36904	148	427	6	60617	MYC,PSME1,CCNH,JAK2,PSMB10,RPS27A
REAC	Antigen processing-Cross presentation	REAC:R-HSA-1236975	0.0044615	2.35052	99	427	5	60617	PSME1,HLA-C,PSMB10,RPS27A,HLA-B
REAC	Interleukin-20 family signaling	REAC:R-HSA-8854691	0.00447709	2.349	25	427	3	60617	IL10RB,JAK2,STAT5B
REAC	TNFR2 non-canonical NF-kB pathway	REAC:R-HSA-5668541	0.00460764	2.33652	100	427	5	60617	PSME1,FBXW11,PSMB10,RPS27A,TNFSF9
REAC	NIK-->noncanonical NF-kB signaling	REAC:R-HSA-5676590	0.00505364	2.2964	59	427	4	60617	PSME1,FBXW11,PSMB10,RPS27A
REAC	Dectin-1 mediated noncanonical NF-kB signaling	REAC:R-HSA-5607761	0.00531484	2.27451	60	427	4	60617	PSME1,FBXW11,PSMB10,RPS27A
REAC	GLI3 is processed to GLI3R by the proteasome	REAC:R-HSA-5610785	0.00531484	2.27451	60	427	4	60617	PSME1,PSMB10,RPS27A,GLI3
REAC	Transcriptional regulation by small RNAs	REAC:R-HSA-5578749	0.00535873	2.27094	104	427	5	60617	HIST1H2BC,HIST1H2BH,HIST1H2BM,HIST3H2BB,HIST1H2AB
REAC	RNA Polymerase III Transcription Initiation From Type 3 Promoter	REAC:R-HSA-76071	0.00603642	2.21922	28	427	3	60617	POU2F1,SNAPC2,ZNF143
REAC	Erythropoietin activates STAT5	REAC:R-HSA-9027283	0.0061064	2.21421	7	427	2	60617	JAK2,STAT5B
REAC	Signaling by the B Cell Receptor (BCR)	REAC:R-HSA-983705	0.00681905	2.16628	164	427	6	60617	PSME1,ITPR3,PTPN6,FBXW11,PSMB10,RPS27A
REAC	Mitochondrial protein import	REAC:R-HSA-1268020	0.00695245	2.15786	65	427	4	60617	HSPD1,FXN,MTX1,SLC25A6
REAC	TNFR1-induced NFkappaB signaling pathway	REAC:R-HSA-5357956	0.00721835	2.14156	30	427	3	60617	RNF31,RPS27A,TNFAIP3
REAC	HIV Infection	REAC:R-HSA-162906	0.00735358	2.1335	228	427	7	60617	PSME1,CCNH,PSMB10,LIG1,RPS27A,TAF3,SLC25A6
REAC	Hedgehog 'off' state	REAC:R-HSA-5610787	0.00743303	2.12883	113	427	5	60617	PSME1,IFT52,PSMB10,RPS27A,GLI3
REAC	Circadian Clock	REAC:R-HSA-400253	0.00750141	2.12486	67	427	4	60617	SMARCD3,NRIP1,BHLHE40,RPS27A
REAC	Activation of NF-kappaB in B cells	REAC:R-HSA-1169091	0.00750141	2.12486	67	427	4	60617	PSME1,FBXW11,PSMB10,RPS27A
REAC	Interferon alpha/beta signaling	REAC:R-HSA-909733	0.00750141	2.12486	67	427	4	60617	IFI6,HLA-C,PTPN6,HLA-B
REAC	Synthesis of epoxy (EET) and dihydroxyeicosatrienoic acids (DHET)	REAC:R-HSA-2142670	0.00752849	2.12329	8	427	2	60617	CYP1A1,CYP1B1
REAC	MAPK1 (ERK2) activation	REAC:R-HSA-112411	0.00752849	2.12329	8	427	2	60617	JAK2,IL6R
REAC	Binding of TCF/LEF:CTNNB1 to target gene promoters	REAC:R-HSA-4411364	0.00752849	2.12329	8	427	2	60617	MYC,LEF1
REAC	RUNX3 regulates WNT signaling	REAC:R-HSA-8951430	0.00752849	2.12329	8	427	2	60617	MYC,LEF1
REAC	RAF/MAP kinase cascade	REAC:R-HSA-5673001	0.00769325	2.11389	232	427	7	60617	PSME1,JAK2,SPTAN1,RASGRF1,PSMB10,RPS27A,TLN1
REAC	SMAD2/SMAD3:SMAD4 heterotrimer regulates transcription	REAC:R-HSA-2173796	0.00811819	2.09054	32	427	3	60617	MYC,JUNB,RPS27A
REAC	Regulation of TNFR1 signaling	REAC:R-HSA-5357905	0.00811819	2.09054	32	427	3	60617	RNF31,RPS27A,TNFAIP3
REAC	The citric acid (TCA) cycle and respiratory electron transport	REAC:R-HSA-1428517	0.00818064	2.08721	173	427	6	60617	PDP2,ATP5ME,ECSIT,NDUFB1,COX4I1,COX6C
REAC	Processing of Capped Intron-Containing Pre-mRNA	REAC:R-HSA-72203	0.00848708	2.07124	237	427	7	60617	CWC25,SRSF5,SNRPD2,LSM7,HNRNPA3,NXF1,METTL3
REAC	Signaling by TGF-beta Receptor Complex	REAC:R-HSA-170834	0.00872038	2.05946	71	427	4	60617	MYC,JUNB,SKIL,RPS27A
REAC	Signaling by Receptor Tyrosine Kinases	REAC:R-HSA-9006934	0.00872038	2.05946	455	427	10	60617	ITPR3,GGA3,JAK2,NRP1,PTPN6,STAT5B,MXD4,PTPN2,WASF2,RPS27A
REAC	SUMOylation	REAC:R-HSA-2990846	0.00872362	2.0593	176	427	6	60617	NRIP1,SENP5,RNF2,TRIM27,L3MBTL2,RAD21
REAC	Synthesis of (16-20)-hydroxyeicosatetraenoic acids (HETE)	REAC:R-HSA-2142816	0.00904563	2.04356	9	427	2	60617	CYP1A1,CYP1B1
REAC	Signaling by Leptin	REAC:R-HSA-2586552	0.00904563	2.04356	9	427	2	60617	JAK2,STAT5B
REAC	MAPK3 (ERK1) activation	REAC:R-HSA-110056	0.00904563	2.04356	9	427	2	60617	JAK2,IL6R
REAC	Respiratory electron transport, ATP synthesis by chemiosmotic coupling, and heat production by uncoupling proteins.	REAC:R-HSA-163200	0.00961939	2.01685	123	427	5	60617	ATP5ME,ECSIT,NDUFB1,COX4I1,COX6C
REAC	Glycosaminoglycan metabolism	REAC:R-HSA-1630316	0.00961939	2.01685	123	427	5	60617	CHST3,CHST15,GLB1L,HS6ST2,ST3GAL3
REAC	RNA polymerase II transcribes snRNA genes	REAC:R-HSA-6807505	0.00976896	2.01015	74	427	4	60617	POU2F1,INTS2,SNAPC2,ZNF143
REAC	Fc epsilon receptor (FCERI) signaling	REAC:R-HSA-2454202	0.00993628	2.00278	182	427	6	60617	PSME1,ITPR3,JUN,FBXW11,PSMB10,RPS27A
REAC	RNA Polymerase III Transcription Initiation	REAC:R-HSA-76046	0.010584	1.97535	36	427	3	60617	POU2F1,SNAPC2,ZNF143
REAC	RHO GTPase Effectors	REAC:R-HSA-195258	0.010584	1.97535	319	427	8	60617	HIST1H2BC,HIST1H2BH,HIST1H2BM,WASF2,CENPE,SCAI,HIST3H2BB,HIST1H2AB
REAC	Neutrophil degranulation	REAC:R-HSA-6798695	0.0113358	1.94555	476	427	10	60617	TYROBP,KRT1,SPTAN1,PYGB,HLA-C,GHDC,PTPN6,SYNGR1,PADI2,HLA-B
REAC	Mitochondrial Fatty Acid Beta-Oxidation	REAC:R-HSA-77289	0.0113363	1.94553	37	427	3	60617	ACBD6,ACOT1,ACOT2
REAC	G1/S Transition	REAC:R-HSA-69206	0.0119991	1.92085	131	427	5	60617	MYC,PSME1,CCNH,PSMB10,RPS27A
REAC	The role of GTSE1 in G2/M progression after G2 checkpoint	REAC:R-HSA-8852276	0.0119991	1.92085	79	427	4	60617	PSME1,GTSE1,PSMB10,RPS27A
REAC	Signaling by SCF-KIT	REAC:R-HSA-1433557	0.0119991	1.92085	38	427	3	60617	JAK2,PTPN6,STAT5B
REAC	Transcriptional regulation by the AP-2 (TFAP2) family of transcription factors	REAC:R-HSA-8864260	0.0119991	1.92085	38	427	3	60617	MYC,HSPD1,CITED1
REAC	Downstream signaling events of B Cell Receptor (BCR)	REAC:R-HSA-1168372	0.0123184	1.90944	80	427	4	60617	PSME1,FBXW11,PSMB10,RPS27A
REAC	Interleukin-6 signaling	REAC:R-HSA-1059683	0.0125737	1.90054	11	427	2	60617	JAK2,IL6R
REAC	Mitochondrial iron-sulfur cluster biogenesis	REAC:R-HSA-1362409	0.0125737	1.90054	11	427	2	60617	LYRM4,FXN
REAC	Endosomal/Vacuolar pathway	REAC:R-HSA-1236977	0.0125737	1.90054	11	427	2	60617	HLA-C,HLA-B
REAC	Signaling by NOTCH4	REAC:R-HSA-9013694	0.0126256	1.89875	81	427	4	60617	HES1,PSME1,PSMB10,RPS27A
REAC	Gene Silencing by RNA	REAC:R-HSA-211000	0.0128319	1.89171	134	427	5	60617	HIST1H2BC,HIST1H2BH,HIST1H2BM,HIST3H2BB,HIST1H2AB
REAC	Degradation of beta-catenin by the destruction complex	REAC:R-HSA-195253	0.0130676	1.8838	82	427	4	60617	PSME1,PSMB10,RPS27A,LEF1
REAC	C-type lectin receptors (CLRs)	REAC:R-HSA-5621481	0.0135406	1.86836	136	427	5	60617	PSME1,ITPR3,FBXW11,PSMB10,RPS27A
REAC	RNA Polymerase III Transcription	REAC:R-HSA-74158	0.0139018	1.85693	41	427	3	60617	POU2F1,SNAPC2,ZNF143
REAC	Toll Like Receptor 5 (TLR5) Cascade	REAC:R-HSA-168176	0.0139018	1.85693	84	427	4	60617	ECSIT,JUN,FBXW11,RPS27A
REAC	RNA Polymerase III Abortive And Retractive Initiation	REAC:R-HSA-749476	0.0139018	1.85693	41	427	3	60617	POU2F1,SNAPC2,ZNF143
REAC	Global Genome Nucleotide Excision Repair (GG-NER)	REAC:R-HSA-5696399	0.0139018	1.85693	84	427	4	60617	CCNH,LIG1,RPS27A,NFRKB
REAC	Toll Like Receptor 10 (TLR10) Cascade	REAC:R-HSA-168142	0.0139018	1.85693	84	427	4	60617	ECSIT,JUN,FBXW11,RPS27A
REAC	MyD88 cascade initiated on plasma membrane	REAC:R-HSA-975871	0.0139018	1.85693	84	427	4	60617	ECSIT,JUN,FBXW11,RPS27A
REAC	Regulation of IFNG signaling	REAC:R-HSA-877312	0.0142202	1.84709	12	427	2	60617	JAK2,PTPN6
REAC	Hedgehog 'on' state	REAC:R-HSA-5632684	0.0142364	1.8466	85	427	4	60617	PSME1,PSMB10,RPS27A,GLI3
REAC	Deactivation of the beta-catenin transactivating complex	REAC:R-HSA-3769402	0.01461	1.83535	42	427	3	60617	RPS27A,PYGO1,LEF1
REAC	TNF signaling	REAC:R-HSA-75893	0.01461	1.83535	42	427	3	60617	RNF31,RPS27A,TNFAIP3
REAC	Regulation of mRNA stability by proteins that bind AU-rich elements	REAC:R-HSA-450531	0.014638	1.83452	86	427	4	60617	ZFP36,PSME1,PSMB10,RPS27A
REAC	Mitochondrial translation initiation	REAC:R-HSA-5368286	0.0150455	1.82259	87	427	4	60617	MRPL41,ERAL1,MRPS15,CHCHD1
REAC	Mitochondrial translation elongation	REAC:R-HSA-5389840	0.0150455	1.82259	87	427	4	60617	MRPL41,ERAL1,MRPS15,CHCHD1
REAC	Mitochondrial translation termination	REAC:R-HSA-5419276	0.0150455	1.82259	87	427	4	60617	MRPL41,ERAL1,MRPS15,CHCHD1
REAC	Signaling by Retinoic Acid	REAC:R-HSA-5362517	0.0151204	1.82044	43	427	3	60617	RARG,AKR1C3,ALDH1A3
REAC	G1 Phase	REAC:R-HSA-69236	0.0151204	1.82044	43	427	3	60617	CCNH,JAK2,RPS27A
REAC	Cyclin D associated events in G1	REAC:R-HSA-69231	0.0151204	1.82044	43	427	3	60617	CCNH,JAK2,RPS27A
REAC	Beta-catenin independent WNT signaling	REAC:R-HSA-3858494	0.0153994	1.8125	143	427	5	60617	PSME1,ITPR3,PSMB10,RPS27A,LEF1
REAC	Glutathione synthesis and recycling	REAC:R-HSA-174403	0.015811	1.80104	13	427	2	60617	CHAC1,GCLM
REAC	Interleukin-2 family signaling	REAC:R-HSA-451927	0.0159227	1.79798	44	427	3	60617	JAK2,PTPN6,STAT5B
REAC	TRAF6 mediated induction of NFkB and MAP kinases upon TLR7/8 or 9 activation	REAC:R-HSA-975138	0.0164511	1.78381	90	427	4	60617	ECSIT,JUN,FBXW11,RPS27A
REAC	NOTCH1 Intracellular Domain Regulates Transcription	REAC:R-HSA-2122947	0.0168189	1.7742	45	427	3	60617	HES1,MYC,RPS27A
REAC	MyD88 dependent cascade initiated on endosome	REAC:R-HSA-975155	0.0168841	1.77252	91	427	4	60617	ECSIT,JUN,FBXW11,RPS27A
REAC	Toll Like Receptor 7/8 (TLR7/8) Cascade	REAC:R-HSA-168181	0.0168841	1.77252	91	427	4	60617	ECSIT,JUN,FBXW11,RPS27A
REAC	SEMA3A-Plexin repulsion signaling by inhibiting Integrin adhesion	REAC:R-HSA-399955	0.0176358	1.75361	14	427	2	60617	NRP1,TLN1
REAC	Signal regulatory protein family interactions	REAC:R-HSA-391160	0.0176358	1.75361	14	427	2	60617	TYROBP,PTPN6
REAC	Signaling by Hedgehog	REAC:R-HSA-5358351	0.0176358	1.75361	149	427	5	60617	PSME1,IFT52,PSMB10,RPS27A,GLI3
REAC	Prolactin receptor signaling	REAC:R-HSA-1170546	0.0176358	1.75361	14	427	2	60617	JAK2,STAT5B
REAC	Mitochondrial translation	REAC:R-HSA-5368287	0.0177678	1.75037	93	427	4	60617	MRPL41,ERAL1,MRPS15,CHCHD1
REAC	Metabolism of nucleotides	REAC:R-HSA-15869	0.0177678	1.75037	93	427	4	60617	LHPP,DNPH1,ADK,AK1
REAC	Keratinization	REAC:R-HSA-6805567	0.017977	1.74528	215	427	6	60617	KRT23,SPRR1A,PPL,KRT4,KRT1,SPRR3
REAC	Toll Like Receptor TLR6:TLR2 Cascade	REAC:R-HSA-168188	0.0182184	1.73949	94	427	4	60617	ECSIT,JUN,FBXW11,RPS27A
REAC	MyD88:MAL(TIRAP) cascade initiated on plasma membrane	REAC:R-HSA-166058	0.0182184	1.73949	94	427	4	60617	ECSIT,JUN,FBXW11,RPS27A
REAC	Toll Like Receptor 9 (TLR9) Cascade	REAC:R-HSA-168138	0.0188344	1.72505	95	427	4	60617	ECSIT,JUN,FBXW11,RPS27A
REAC	Signaling by NOTCH3	REAC:R-HSA-9012852	0.0190676	1.7197	48	427	3	60617	HES1,WWP2,RPS27A
REAC	mRNA decay by 5' to 3' exoribonuclease	REAC:R-HSA-430039	0.0195679	1.70846	15	427	2	60617	DCP1B,LSM7
REAC	Signaling by Rho GTPases	REAC:R-HSA-194315	0.0197273	1.70493	449	427	9	60617	HIST1H2BC,HIST1H2BH,HIST1H2BM,WASF2,CENPE,SCAI,HIST3H2BB,HIST1H2AB,ABR
REAC	Toll Like Receptor TLR1:TLR2 Cascade	REAC:R-HSA-168179	0.019851	1.70222	97	427	4	60617	ECSIT,JUN,FBXW11,RPS27A
REAC	Toll Like Receptor 2 (TLR2) Cascade	REAC:R-HSA-181438	0.019851	1.70222	97	427	4	60617	ECSIT,JUN,FBXW11,RPS27A
REAC	Regulation of activated PAK-2p34 by proteasome mediated degradation	REAC:R-HSA-211733	0.0209395	1.67903	50	427	3	60617	PSME1,PSMB10,RPS27A
REAC	MAP3K8 (TPL2)-dependent MAPK1/3 activation	REAC:R-HSA-5684264	0.0217978	1.66159	16	427	2	60617	FBXW11,RPS27A
REAC	Respiratory electron transport	REAC:R-HSA-611105	0.0218258	1.66103	100	427	4	60617	ECSIT,NDUFB1,COX4I1,COX6C
REAC	Interleukin-1 signaling	REAC:R-HSA-9020702	0.0225088	1.64765	101	427	4	60617	PSME1,FBXW11,PSMB10,RPS27A
REAC	Autodegradation of the E3 ubiquitin ligase COP1	REAC:R-HSA-349425	0.0225228	1.64738	52	427	3	60617	PSME1,PSMB10,RPS27A
REAC	Vpu mediated degradation of CD4	REAC:R-HSA-180534	0.0225228	1.64738	52	427	3	60617	PSME1,PSMB10,RPS27A
REAC	Ubiquitin-dependent degradation of Cyclin D	REAC:R-HSA-75815	0.0225228	1.64738	52	427	3	60617	PSME1,PSMB10,RPS27A
REAC	p53-Independent DNA Damage Response	REAC:R-HSA-69610	0.0225228	1.64738	52	427	3	60617	PSME1,PSMB10,RPS27A
REAC	p53-Independent G1/S DNA damage checkpoint	REAC:R-HSA-69613	0.0225228	1.64738	52	427	3	60617	PSME1,PSMB10,RPS27A
REAC	Ubiquitin Mediated Degradation of Phosphorylated Cdc25A	REAC:R-HSA-69601	0.0225228	1.64738	52	427	3	60617	PSME1,PSMB10,RPS27A
REAC	tRNA processing	REAC:R-HSA-72306	0.0231922	1.63466	103	427	4	60617	QTRT2,TRIM39-RPP21,POP1,FAM98B
REAC	Negative regulation of NOTCH4 signaling	REAC:R-HSA-9604323	0.0231922	1.63466	53	427	3	60617	PSME1,PSMB10,RPS27A
REAC	Regulation of Apoptosis	REAC:R-HSA-169911	0.0231922	1.63466	53	427	3	60617	PSME1,PSMB10,RPS27A
REAC	ABC-family proteins mediated transport	REAC:R-HSA-382556	0.0231922	1.63466	103	427	4	60617	PSME1,ABCA7,PSMB10,RPS27A
REAC	Transcriptional activation of mitochondrial biogenesis	REAC:R-HSA-2151201	0.0231922	1.63466	53	427	3	60617	SMARCD3,NRF1,ACSS2
REAC	Vif-mediated degradation of APOBEC3G	REAC:R-HSA-180585	0.0231922	1.63466	53	427	3	60617	PSME1,PSMB10,RPS27A
REAC	Phase I - Functionalization of compounds	REAC:R-HSA-211945	0.0236703	1.6258	104	427	4	60617	CYP1A1,CYP1B1,AHR,ACSS2
REAC	Regulation of RUNX3 expression and activity	REAC:R-HSA-8941858	0.0240525	1.61884	54	427	3	60617	PSME1,PSMB10,RPS27A
REAC	Nucleotide-binding domain, leucine rich repeat containing receptor (NLR) signaling pathways	REAC:R-HSA-168643	0.0240525	1.61884	54	427	3	60617	BCL2L1,RPS27A,TNFAIP3
REAC	AUF1 (hnRNP D0) binds and destabilizes mRNA	REAC:R-HSA-450408	0.0240525	1.61884	54	427	3	60617	PSME1,PSMB10,RPS27A
REAC	Defective GALE can cause Epimerase-deficiency galactosemia (EDG)	REAC:R-HSA-5609977	0.0249054	1.60371	1	427	1	60617	GALE
REAC	Degradation of AXIN	REAC:R-HSA-4641257	0.0249054	1.60371	55	427	3	60617	PSME1,PSMB10,RPS27A
REAC	Biosynthesis of A2E, implicated in retinal degradation	REAC:R-HSA-2466712	0.0249054	1.60371	1	427	1	60617	NAPEPLD
REAC	FBXL7 down-regulates AURKA during mitotic entry and in early mitosis	REAC:R-HSA-8854050	0.0249054	1.60371	55	427	3	60617	PSME1,PSMB10,RPS27A
REAC	Influenza Virus Induced Apoptosis	REAC:R-HSA-168277	0.0249054	1.60371	1	427	1	60617	SLC25A6
REAC	tRNA processing in the nucleus	REAC:R-HSA-6784531	0.0249054	1.60371	55	427	3	60617	TRIM39-RPP21,POP1,FAM98B
REAC	SCF-beta-TrCP mediated degradation of Emi1	REAC:R-HSA-174113	0.0249054	1.60371	55	427	3	60617	PSME1,PSMB10,RPS27A
REAC	Defective CYP1B1 causes Glaucoma	REAC:R-HSA-5579000	0.0249054	1.60371	1	427	1	60617	CYP1B1
REAC	Phase II - Conjugation of compounds	REAC:R-HSA-156580	0.0249636	1.60269	107	427	4	60617	MAT2A,CHAC1,GCLM,ACSM2A
REAC	Deadenylation-dependent mRNA decay	REAC:R-HSA-429914	0.0255201	1.59312	56	427	3	60617	DCP1B,EIF4A2,LSM7
REAC	Hh mutants that don't undergo autocatalytic processing are degraded by ERAD	REAC:R-HSA-5362768	0.0255201	1.59312	56	427	3	60617	PSME1,PSMB10,RPS27A
REAC	SUMO E3 ligases SUMOylate target proteins	REAC:R-HSA-3108232	0.0255263	1.59301	170	427	5	60617	NRIP1,RNF2,TRIM27,L3MBTL2,RAD21
REAC	Degradation of DVL	REAC:R-HSA-4641258	0.026028	1.58456	57	427	3	60617	PSME1,PSMB10,RPS27A
REAC	Stabilization of p53	REAC:R-HSA-69541	0.026028	1.58456	57	427	3	60617	PSME1,PSMB10,RPS27A
REAC	Signaling by NOTCH1 HD+PEST Domain Mutants in Cancer	REAC:R-HSA-2894858	0.026028	1.58456	57	427	3	60617	HES1,MYC,RPS27A
REAC	Constitutive Signaling by NOTCH1 PEST Domain Mutants	REAC:R-HSA-2644606	0.026028	1.58456	57	427	3	60617	HES1,MYC,RPS27A
REAC	Constitutive Signaling by NOTCH1 HD+PEST Domain Mutants	REAC:R-HSA-2894862	0.026028	1.58456	57	427	3	60617	HES1,MYC,RPS27A
REAC	Signaling by NOTCH1 PEST Domain Mutants in Cancer	REAC:R-HSA-2644602	0.026028	1.58456	57	427	3	60617	HES1,MYC,RPS27A
REAC	Signaling by NOTCH1 in Cancer	REAC:R-HSA-2644603	0.026028	1.58456	57	427	3	60617	HES1,MYC,RPS27A
REAC	Chondroitin sulfate biosynthesis	REAC:R-HSA-2022870	0.0263654	1.57897	19	427	2	60617	CHST3,CHST15
REAC	Nucleotide Excision Repair	REAC:R-HSA-5696398	0.0263654	1.57897	110	427	4	60617	CCNH,LIG1,RPS27A,NFRKB
REAC	Hh mutants abrogate ligand secretion	REAC:R-HSA-5387390	0.0282152	1.54952	59	427	3	60617	PSME1,PSMB10,RPS27A
REAC	CDT1 association with the CDC6:ORC:origin complex	REAC:R-HSA-68827	0.0282152	1.54952	59	427	3	60617	PSME1,PSMB10,RPS27A
REAC	Arachidonic acid metabolism	REAC:R-HSA-2142753	0.0286718	1.54255	60	427	3	60617	CYP1A1,CYP1B1,AKR1C3
REAC	mRNA Splicing - Major Pathway	REAC:R-HSA-72163	0.0286718	1.54255	178	427	5	60617	CWC25,SRSF5,SNRPD2,LSM7,HNRNPA3
REAC	Negative regulation of MET activity	REAC:R-HSA-6807004	0.0286718	1.54255	20	427	2	60617	PTPN2,RPS27A
REAC	Translocation of ZAP-70 to Immunological synapse	REAC:R-HSA-202430	0.0286718	1.54255	20	427	2	60617	HLA-DRB1,HLA-DRA
REAC	Activation of the mRNA upon binding of the cap-binding complex and eIFs, and subsequent binding to 43S	REAC:R-HSA-72662	0.0286718	1.54255	60	427	3	60617	EIF4EBP1,EIF4A2,RPS27A
REAC	SCF(Skp2)-mediated degradation of p27/p21	REAC:R-HSA-187577	0.0286718	1.54255	60	427	3	60617	PSME1,PSMB10,RPS27A
REAC	Degradation of GLI2 by the proteasome	REAC:R-HSA-5610783	0.0286718	1.54255	60	427	3	60617	PSME1,PSMB10,RPS27A
REAC	PPARA activates gene expression	REAC:R-HSA-1989781	0.0286718	1.54255	114	427	4	60617	CYP1A1,SMARCD3,NRF1,AHR
REAC	Degradation of GLI1 by the proteasome	REAC:R-HSA-5610780	0.0286718	1.54255	60	427	3	60617	PSME1,PSMB10,RPS27A
REAC	Regulation of lipid metabolism by PPARalpha	REAC:R-HSA-400206	0.0293823	1.53191	115	427	4	60617	CYP1A1,SMARCD3,NRF1,AHR
REAC	Defective CFTR causes cystic fibrosis	REAC:R-HSA-5678895	0.0297554	1.52643	61	427	3	60617	PSME1,PSMB10,RPS27A
REAC	Mitochondrial tRNA aminoacylation	REAC:R-HSA-379726	0.0304485	1.51643	21	427	2	60617	PARS2,FARS2
REAC	Regulation of FZD by ubiquitination	REAC:R-HSA-4641263	0.0304485	1.51643	21	427	2	60617	RPS27A,ZNRF3
REAC	Autodegradation of Cdh1 by Cdh1:APC/C	REAC:R-HSA-174084	0.0320576	1.49407	63	427	3	60617	PSME1,PSMB10,RPS27A
REAC	MAP kinase activation	REAC:R-HSA-450294	0.0320576	1.49407	63	427	3	60617	JUN,FBXW11,RPS27A
REAC	Synthesis of DNA	REAC:R-HSA-69239	0.0323564	1.49004	119	427	4	60617	PSME1,PSMB10,LIG1,RPS27A
REAC	Gap-filling DNA repair synthesis and ligation in TC-NER	REAC:R-HSA-6782210	0.0326571	1.48602	64	427	3	60617	CCNH,LIG1,RPS27A
REAC	Signaling by BRAF and RAF fusions	REAC:R-HSA-6802952	0.0326571	1.48602	64	427	3	60617	JAK2,KDM7A,TLN1
REAC	Semaphorin interactions	REAC:R-HSA-373755	0.0326571	1.48602	64	427	3	60617	TYROBP,NRP1,TLN1
REAC	Asymmetric localization of PCP proteins	REAC:R-HSA-4608870	0.0326571	1.48602	64	427	3	60617	PSME1,PSMB10,RPS27A
REAC	mRNA Splicing	REAC:R-HSA-72172	0.0326571	1.48602	186	427	5	60617	CWC25,SRSF5,SNRPD2,LSM7,HNRNPA3
REAC	RAF-independent MAPK1/3 activation	REAC:R-HSA-112409	0.0326571	1.48602	22	427	2	60617	JAK2,IL6R
REAC	RA biosynthesis pathway	REAC:R-HSA-5365859	0.0326571	1.48602	22	427	2	60617	AKR1C3,ALDH1A3
REAC	Separation of Sister Chromatids	REAC:R-HSA-2467813	0.0332566	1.47812	187	427	5	60617	PSME1,PSMB10,CENPE,RPS27A,RAD21
REAC	Cytochrome P450 - arranged by substrate type	REAC:R-HSA-211897	0.033654	1.47296	65	427	3	60617	CYP1A1,CYP1B1,AHR
REAC	Hedgehog ligand biogenesis	REAC:R-HSA-5358346	0.033654	1.47296	65	427	3	60617	PSME1,PSMB10,RPS27A
REAC	mTORC1-mediated signalling	REAC:R-HSA-166208	0.0341876	1.46613	23	427	2	60617	EIF4EBP1,EEF2K
REAC	Downregulation of SMAD2/3:SMAD4 transcriptional activity	REAC:R-HSA-2173795	0.0341876	1.46613	23	427	2	60617	SKIL,RPS27A
REAC	Oxygen-dependent proline hydroxylation of Hypoxia-inducible Factor Alpha	REAC:R-HSA-1234176	0.0341876	1.46613	66	427	3	60617	PSME1,PSMB10,RPS27A
REAC	Phosphorylation of CD3 and TCR zeta chains	REAC:R-HSA-202427	0.0341876	1.46613	23	427	2	60617	HLA-DRB1,HLA-DRA
REAC	p53-Dependent G1 DNA Damage Response	REAC:R-HSA-69563	0.0341876	1.46613	66	427	3	60617	PSME1,PSMB10,RPS27A
REAC	Signaling by Erythropoietin	REAC:R-HSA-9006335	0.0341876	1.46613	23	427	2	60617	JAK2,STAT5B
REAC	RUNX2 regulates osteoblast differentiation	REAC:R-HSA-8940973	0.0341876	1.46613	23	427	2	60617	HES1,GLI3
REAC	p53-Dependent G1/S DNA damage checkpoint	REAC:R-HSA-69580	0.0341876	1.46613	66	427	3	60617	PSME1,PSMB10,RPS27A
REAC	Costimulation by the CD28 family	REAC:R-HSA-388841	0.0352717	1.45257	67	427	3	60617	HLA-DRB1,HLA-DRA,PTPN6
REAC	APC/C:Cdc20 mediated degradation of Securin	REAC:R-HSA-174154	0.0352717	1.45257	67	427	3	60617	PSME1,PSMB10,RPS27A
REAC	Regulation of RAS by GAPs	REAC:R-HSA-5658442	0.0352717	1.45257	67	427	3	60617	PSME1,PSMB10,RPS27A
REAC	Host Interactions of HIV factors	REAC:R-HSA-162909	0.0355936	1.44863	125	427	4	60617	PSME1,PSMB10,RPS27A,SLC25A6
REAC	G1/S DNA Damage Checkpoints	REAC:R-HSA-69615	0.0359222	1.44464	68	427	3	60617	PSME1,PSMB10,RPS27A
REAC	Toll Like Receptor 4 (TLR4) Cascade	REAC:R-HSA-166016	0.0359222	1.44464	126	427	4	60617	ECSIT,JUN,FBXW11,RPS27A
REAC	Assembly of the pre-replicative complex	REAC:R-HSA-68867	0.0359222	1.44464	68	427	3	60617	PSME1,PSMB10,RPS27A
REAC	Interleukin-6 family signaling	REAC:R-HSA-6783589	0.0359222	1.44464	24	427	2	60617	JAK2,IL6R
REAC	Other interleukin signaling	REAC:R-HSA-449836	0.0359222	1.44464	24	427	2	60617	IL10RB,STX3
REAC	Xenobiotics	REAC:R-HSA-211981	0.0359222	1.44464	24	427	2	60617	CYP1A1,AHR
REAC	Mitotic Anaphase	REAC:R-HSA-68882	0.0366515	1.43591	195	427	5	60617	PSME1,PSMB10,CENPE,RPS27A,RAD21
REAC	DNA Replication	REAC:R-HSA-69306	0.0366515	1.43591	127	427	4	60617	PSME1,PSMB10,LIG1,RPS27A
REAC	Oncogenic MAPK signaling	REAC:R-HSA-6802957	0.0370218	1.43154	69	427	3	60617	JAK2,KDM7A,TLN1
REAC	Mitotic Metaphase and Anaphase	REAC:R-HSA-2555396	0.0371733	1.42977	196	427	5	60617	PSME1,PSMB10,CENPE,RPS27A,RAD21
REAC	Antigen Presentation: Folding, assembly and peptide loading of class I MHC	REAC:R-HSA-983170	0.0377139	1.4235	25	427	2	60617	HLA-C,HLA-B
REAC	NOTCH3 Activation and Transmission of Signal to the Nucleus	REAC:R-HSA-9013507	0.0377139	1.4235	25	427	2	60617	WWP2,RPS27A
REAC	Gap-filling DNA repair synthesis and ligation in GG-NER	REAC:R-HSA-5696397	0.0377139	1.4235	25	427	2	60617	LIG1,RPS27A
REAC	Cyclin A/B1/B2 associated events during G2/M transition	REAC:R-HSA-69273	0.0377139	1.4235	25	427	2	60617	CCNH,LCMT1
REAC	Signaling by NOTCH1	REAC:R-HSA-1980143	0.0390242	1.40867	71	427	3	60617	HES1,MYC,RPS27A
REAC	Orc1 removal from chromatin	REAC:R-HSA-68949	0.0390242	1.40867	71	427	3	60617	PSME1,PSMB10,RPS27A
REAC	Interleukin-17 signaling	REAC:R-HSA-448424	0.0390242	1.40867	71	427	3	60617	JUN,FBXW11,RPS27A
REAC	Defective GCLC causes Hemolytic anemia due to gamma-glutamylcysteine synthetase deficiency (HAGGSD)	REAC:R-HSA-5578999	0.0390937	1.40789	2	427	1	60617	GCLM
REAC	Synthesis of dolichyl-phosphate-glucose	REAC:R-HSA-480985	0.0390937	1.40789	2	427	1	60617	ALG5
REAC	APC/C:Cdh1 mediated degradation of Cdc20 and other APC/C:Cdh1 targeted proteins in late mitosis/early G1	REAC:R-HSA-174178	0.0398038	1.40008	72	427	3	60617	PSME1,PSMB10,RPS27A
REAC	CDK-mediated phosphorylation and removal of Cdc6	REAC:R-HSA-69017	0.0398038	1.40008	72	427	3	60617	PSME1,PSMB10,RPS27A
REAC	Cdc20:Phospho-APC/C mediated degradation of Cyclin A	REAC:R-HSA-174184	0.0398038	1.40008	72	427	3	60617	PSME1,PSMB10,RPS27A
REAC	Interleukin receptor SHC signaling	REAC:R-HSA-912526	0.0398038	1.40008	26	427	2	60617	JAK2,PTPN6
REAC	APC:Cdc20 mediated degradation of cell cycle proteins prior to satisfation of the cell cycle checkpoint	REAC:R-HSA-179419	0.0411771	1.38534	73	427	3	60617	PSME1,PSMB10,RPS27A
REAC	BMAL1:CLOCK,NPAS2 activates circadian gene expression	REAC:R-HSA-1368108	0.0420814	1.37591	27	427	2	60617	SMARCD3,BHLHE40
REAC	Glycogen metabolism	REAC:R-HSA-8982491	0.0420814	1.37591	27	427	2	60617	PYGB,RPS27A
REAC	Endogenous sterols	REAC:R-HSA-211976	0.0420814	1.37591	27	427	2	60617	CYP1B1,AHR
REAC	FCERI mediated NF-kB activation	REAC:R-HSA-2871837	0.0433748	1.36276	136	427	4	60617	PSME1,FBXW11,PSMB10,RPS27A
REAC	APC/C:Cdc20 mediated degradation of mitotic proteins	REAC:R-HSA-176409	0.0434904	1.36161	75	427	3	60617	PSME1,PSMB10,RPS27A
REAC	Cellular response to hypoxia	REAC:R-HSA-1234174	0.0434904	1.36161	75	427	3	60617	PSME1,PSMB10,RPS27A
REAC	Signaling by MET	REAC:R-HSA-6806834	0.0445372	1.35128	76	427	3	60617	GGA3,PTPN2,RPS27A
REAC	Signaling by BMP	REAC:R-HSA-201451	0.0445372	1.35128	28	427	2	60617	BMPR1A,BMP2
REAC	Activation of APC/C and APC/C:Cdc20 mediated degradation of mitotic proteins	REAC:R-HSA-176814	0.0445372	1.35128	76	427	3	60617	PSME1,PSMB10,RPS27A
REAC	Infectious disease	REAC:R-HSA-5663205	0.0445372	1.35128	370	427	7	60617	PSME1,CCNH,PSMB10,LIG1,RPS27A,TAF3,SLC25A6
REAC	Axon guidance	REAC:R-HSA-422475	0.0447096	1.3496	549	427	9	60617	PSME1,TYROBP,SPTAN1,EFNA1,NRP1,PSMB10,ALCAM,RPS27A,TLN1
REAC	ABC transporter disorders	REAC:R-HSA-5619084	0.0458469	1.33869	77	427	3	60617	PSME1,PSMB10,RPS27A
REAC	Diseases of glycosylation	REAC:R-HSA-3781865	0.0463911	1.33357	140	427	4	60617	CHST3,THSD1,GALE,ST3GAL3
REAC	Death Receptor Signalling	REAC:R-HSA-73887	0.0463911	1.33357	140	427	4	60617	RNF31,RPS27A,TNFAIP3,ABR
REAC	Transcription-Coupled Nucleotide Excision Repair (TC-NER)	REAC:R-HSA-6781827	0.0470408	1.32753	78	427	3	60617	CCNH,LIG1,RPS27A
REAC	Organelle biogenesis and maintenance	REAC:R-HSA-1852241	0.0479796	1.31894	293	427	6	60617	ATP5ME,IFT52,SMARCD3,NRF1,ACSS2,MTX1
REAC	RUNX2 regulates bone development	REAC:R-HSA-8941326	0.0494405	1.30592	30	427	2	60617	HES1,GLI3
REAC	Regulation of APC/C activators between G1/S and early anaphase	REAC:R-HSA-176408	0.0498686	1.30217	80	427	3	60617	PSME1,PSMB10,RPS27A

[truncated: 6 more sheets: S10, S11, S12, S13, S14, S15]
